# Supplementary material for: Identification of key modules and hub genes for small-cell lung carcinoma and large-cell neuroendocrine lung carcinoma by weighted gene co-expression network analysis of clinical tissue-proteomes
Source: PLoS One. 2019 Jun 5;14(6):e0217105. doi: 10.1371/journal.pone.0217105 (PMC6550379; doi:10.1371/journal.pone.0217105)
Supplement: S1 File — (XLS) [file pone.0217105.s006.xls]

## Sheet: 説明
MASCOT検索結果のまとめ
Scaffoldは東大ラボにはありませんので、手前で、検索結果を Excelに起こし、Accessにてグルーピング処理いたしました。 ◆ MASCOT検索結果のまとめ * 使用ソフトウェア Microsoft® Excel 2016, Access 2016 * データ絞込み条件 MASCOT 検索におけるDecoy searchに基づいて算出されたFDR (false discovery rate) を採用 タンパク質選択条件（以下の条件にヒットしたペプチドに帰属されるタンパク質） FDR (false discovery rate)：1% *スペクトルカウント値: 01～10_matches：ヒットしたペプチド、すべてのスペクトルカウント値 01～10_significant matches：ヒットしたペプチドの中で、有意な同定スコア（FDR, 1%）を有するペプチドのスペクトルカウ…

## Sheet: SCLC_LCNEC_Expression _Data
Protein Expression Data.
			Small-cell Lung Carcinoma							Large-cell Neurendocrine Lung Carcinoma					Sample count		Spectral count [12]			G-statistics		Fold Change in log2
AccessionNo	Length	Description	SCLC1	SCLC2	SCLC3	SCLC4	SCLC5	SCLC6	LCNEC1	LCNEC2	LCNEC3	LCNEC4	LCNEC5	LCNEC6	Sample Number_SCLC	Sample Number_LCNEC	SpC_SCLC	SpC_LCNEC	Total	G-test	p-value	RSC [12]
Q9C0C9	1292	(E3-independent) E2 ubiquitin-conjugating enzyme OS=Homo sapiens GN=UBE2O PE=1 SV=3	0	0	0	0	0	0	0	0	0	6	0	0	0	1	0	6	6	7.43926	0.00638162	2.47331
Q8TDZ2	1067	[F-actin]-methionine sulfoxide oxidase MICAL1 OS=Homo sapiens GN=MICAL1 PE=1 SV=2	8	0	0	0	0	0	0	0	0	0	0	0	1	0	8	0	8	10.7689	0.00103219	-2.95035
Q9BV57	179	1,2-dihydroxy-3-keto-5-methylthiopentene dioxygenase OS=Homo sapiens GN=ADI1 PE=1 SV=1	0	0	0	0	0	0	67	0	0	0	0	0	0	1	0	67	67	89.3394	3.32574e-21	5.70843
P61604	102	10 kDa heat shock protein, mitochondrial OS=Homo sapiens GN=HSPE1 PE=1 SV=2	72	78	32	65	59	56	92	43	58	66	63	70	6	6	362	392	754	0.245614	0.62018	0.0517839
Q15029	972	116 kDa U5 small nuclear ribonucleoprotein component OS=Homo sapiens GN=EFTUD2 PE=1 SV=1	23	34	21	31	30	29	27	30	26	27	17	0	6	5	168	127	295	7.63208	0.00573392	-0.463248
P31946	246	14-3-3 protein beta/alpha OS=Homo sapiens GN=YWHAB PE=1 SV=3	101	105	85	103	116	102	96	118	105	101	111	98	6	6	612	629	1241	0.0807235	0.776319	-0.023387
P62258	255	14-3-3 protein epsilon OS=Homo sapiens GN=YWHAE PE=1 SV=1	127	142	109	139	130	99	101	104	137	105	158	103	6	6	746	708	1454	3.34358	0.0674675	-0.138477
Q04917	246	14-3-3 protein eta OS=Homo sapiens GN=YWHAH PE=1 SV=4	53	60	52	57	61	49	64	83	55	62	63	63	6	6	332	390	722	2.48405	0.115006	0.168951
P61981	247	14-3-3 protein gamma OS=Homo sapiens GN=YWHAG PE=1 SV=2	77	98	66	67	93	83	81	83	69	81	81	67	6	6	484	462	946	1.91939	0.165924	-0.129961
P31947	248	14-3-3 protein sigma OS=Homo sapiens GN=SFN PE=1 SV=1	74	0	53	47	49	0	50	69	50	52	50	50	4	6	223	321	544	13.7464	0.000209224	0.46079
P27348	245	14-3-3 protein theta OS=Homo sapiens GN=YWHAQ PE=1 SV=1	94	124	84	104	92	89	84	100	100	101	106	93	6	6	587	584	1171	0.693843	0.40486	-0.0703188
P63104	245	14-3-3 protein zeta/delta OS=Homo sapiens GN=YWHAZ PE=1 SV=1; Additional IDs concatenated into MaxParsimony group: E7EX29	148	179	130	127	152	115	151	152	139	157	167	127	6	6	851	893	1744	0.00949159	0.922389	0.00664664
Q9C0C2	1729	182 kDa tankyrase-1-binding protein OS=Homo sapiens GN=TNKS1BP1 PE=1 SV=4	0	0	0	0	0	0	0	0	0	7	0	0	0	1	0	7	7	8.77564	0.00305281	2.65973
P16885	1265	1-phosphatidylinositol 4,5-bisphosphate phosphodiesterase gamma-2 OS=Homo sapiens GN=PLCG2 PE=1 SV=4; Additional IDs concatenated into MaxParsimony group: A0A0A0MRF9	0	0	0	0	0	0	7	0	0	0	0	0	0	1	0	7	7	8.77564	0.00305281	2.65973
P09543	421	2',3'-cyclic-nucleotide 3'-phosphodiesterase OS=Homo sapiens GN=CNP PE=1 SV=2	0	0	0	16	0	0	0	0	0	8	6	0	1	2	16	14	30	0.230827	0.630911	-0.240581
Q16698	335	2,4-dienoyl-CoA reductase, mitochondrial OS=Homo sapiens GN=DECR1 PE=1 SV=1	0	11	0	0	0	0	39	11	0	4	0	0	1	3	11	54	65	28.9431	7.45374e-08	2.11065
Q9Y6K5	1087	2'-5'-oligoadenylate synthase 3 OS=Homo sapiens GN=OAS3 PE=1 SV=3	6	15	6	0	0	11	0	0	0	5	13	0	4	2	38	18	56	8.12811	0.00435842	-1.09073
P62333	389	26S protease regulatory subunit 10B OS=Homo sapiens GN=PSMC6 PE=1 SV=1; Additional IDs concatenated into MaxParsimony group: A0A087X2I1, H0YJC0	16	7	0	0	0	13	21	18	0	12	19	18	3	5	36	88	124	20.2145	6.92254e-06	1.19812
P62191	440	26S protease regulatory subunit 4 OS=Homo sapiens GN=PSMC1 PE=1 SV=1	19	21	8	20	14	20	21	15	11	15	25	20	6	6	102	107	209	0.000982232	0.974998	0.00544954
P17980	439	26S protease regulatory subunit 6A OS=Homo sapiens GN=PSMC3 PE=1 SV=3; Additional IDs concatenated into MaxParsimony group: R4GNH3, E9PM69, E9PKD5	22	0	11	0	13	17	22	15	0	13	15	12	4	5	63	77	140	0.856582	0.354697	0.221679
P43686	418	26S protease regulatory subunit 6B OS=Homo sapiens GN=PSMC4 PE=1 SV=2	0	0	0	0	13	0	21	0	0	0	23	0	1	2	13	44	57	16.3446	5.28057e-05	1.60435
P35998	433	26S protease regulatory subunit 7 OS=Homo sapiens GN=PSMC2 PE=1 SV=3	29	0	0	22	13	21	13	17	13	11	19	11	4	6	85	84	169	0.129089	0.719378	-0.0796298
P62195	406	26S protease regulatory subunit 8 OS=Homo sapiens GN=PSMC5 PE=1 SV=1	21	21	13	26	22	22	30	26	16	20	25	15	6	6	125	132	257	0.00772056	0.929983	0.0150819
Q99460	953	26S proteasome non-ATPase regulatory subunit 1 OS=Homo sapiens GN=PSMD1 PE=1 SV=2; Additional IDs concatenated into MaxParsimony group: A0A087WW66	9	0	0	7	7	7	12	10	0	9	16	0	4	4	30	47	77	3.06162	0.0801618	0.563983
O00231	422	26S proteasome non-ATPase regulatory subunit 11 OS=Homo sapiens GN=PSMD11 PE=1 SV=3	20	12	5	17	18	22	0	17	0	16	20	0	6	3	94	53	147	13.4004	0.000251567	-0.875128
O00232	456	26S proteasome non-ATPase regulatory subunit 12 OS=Homo sapiens GN=PSMD12 PE=1 SV=3	0	0	0	0	13	13	16	16	0	0	17	0	2	3	26	49	75	6.16273	0.013047	0.820212
O00487	310	26S proteasome non-ATPase regulatory subunit 14 OS=Homo sapiens GN=PSMD14 PE=1 SV=1	6	7	0	6	8	4	6	5	6	4	8	0	5	5	31	29	60	0.180625	0.670837	-0.155161
Q13200	908	26S proteasome non-ATPase regulatory subunit 2 OS=Homo sapiens GN=PSMD2 PE=1 SV=3	47	32	18	38	21	49	38	21	25	36	48	34	6	6	205	202	407	0.345166	0.556862	-0.0839853
O43242	534	26S proteasome non-ATPase regulatory subunit 3 OS=Homo sapiens GN=PSMD3 PE=1 SV=2	24	0	0	18	24	15	19	12	0	0	24	0	4	3	81	55	136	6.17603	0.0129493	-0.611107
Q16401	504	26S proteasome non-ATPase regulatory subunit 5 OS=Homo sapiens GN=PSMD5 PE=1 SV=3	3	7	0	4	0	0	11	15	8	6	39	0	3	5	14	79	93	47.0983	6.75135e-12	2.33328
Q15008	389	26S proteasome non-ATPase regulatory subunit 6 OS=Homo sapiens GN=PSMD6 PE=1 SV=1; Additional IDs concatenated into MaxParsimony group: H7C531	14	5	0	7	13	11	11	20	0	9	19	3	5	5	50	62	112	0.815562	0.366481	0.24079
P51665	324	26S proteasome non-ATPase regulatory subunit 7 OS=Homo sapiens GN=PSMD7 PE=1 SV=2; Additional IDs concatenated into MaxParsimony group: H3BTM8, H3BNT7	6	0	0	0	7	0	9	4	0	0	14	0	2	3	13	27	40	4.36082	0.0367747	0.924586
Q13442	181	28 kDa heat- and acid-stable phosphoprotein OS=Homo sapiens GN=PDAP1 PE=1 SV=1	13	0	0	0	8	10	0	15	9	5	0	0	3	3	31	29	60	0.180625	0.670837	-0.155161
O43598	174	2'-deoxynucleoside 5'-phosphate N-hydrolase 1 OS=Homo sapiens GN=DNPH1 PE=1 SV=1; Additional IDs concatenated into MaxParsimony group: H0Y8X4	7	5	0	7	0	8	4	9	0	8	10	0	4	4	27	31	58	0.128384	0.720114	0.128286
Q02218	1023	2-oxoglutarate dehydrogenase, mitochondrial OS=Homo sapiens GN=OGDH PE=1 SV=3; Additional IDs concatenated into MaxParsimony group: E9PCR7, E9PDF2, A0A0D9SFS3	0	0	0	0	11	7	0	17	0	0	25	0	2	2	18	42	60	8.78576	0.00303592	1.10519
Q99714	261	3-hydroxyacyl-CoA dehydrogenase type-2 OS=Homo sapiens GN=HSD17B10 PE=1 SV=3	36	30	34	41	27	22	54	44	35	61	32	30	6	6	190	256	446	7.14022	0.00753737	0.365257
Q9BUT1	245	3-hydroxybutyrate dehydrogenase type 2 OS=Homo sapiens GN=BDH2 PE=1 SV=2; Additional IDs concatenated into MaxParsimony group: D6R9P2	0	1	0	4	0	0	0	0	0	0	0	0	2	0	5	0	5	6.50096	0.0107816	-2.38474
P31937	336	3-hydroxyisobutyrate dehydrogenase, mitochondrial OS=Homo sapiens GN=HIBADH PE=1 SV=2	0	0	0	0	0	0	7	0	0	0	4	0	0	2	0	11	11	14.1332	0.000170312	3.23007
Q6NVY1	386	3-hydroxyisobutyryl-CoA hydrolase, mitochondrial OS=Homo sapiens GN=HIBCH PE=1 SV=2	0	8	0	0	0	0	11	0	0	0	0	0	1	1	8	11	19	0.345049	0.556929	0.342493
P42765	397	3-ketoacyl-CoA thiolase, mitochondrial OS=Homo sapiens GN=ACAA2 PE=1 SV=2; Additional IDs concatenated into MaxParsimony group: A0A0B4J2A4	9	9	24	0	43	0	8	0	36	9	40	30	4	5	85	123	208	5.41555	0.0199582	0.464064
P25325	297	3-mercaptopyruvate sulfurtransferase OS=Homo sapiens GN=MPST PE=1 SV=3; Additional IDs concatenated into MaxParsimony group: B1AH49	0	0	0	8	0	0	18	10	0	0	0	0	1	2	8	28	36	10.7656	0.00103403	1.59824
P46783	165	40S ribosomal protein S10 OS=Homo sapiens GN=RPS10 PE=1 SV=1	59	63	40	61	29	58	59	59	45	58	50	36	6	6	310	307	617	0.43737	0.508395	-0.0768458
P62280	158	40S ribosomal protein S11 OS=Homo sapiens GN=RPS11 PE=1 SV=3; Additional IDs concatenated into MaxParsimony group: M0QZC5	27	25	19	27	14	31	35	28	20	31	17	0	6	5	143	131	274	1.17609	0.278154	-0.188185
P25398	132	40S ribosomal protein S12 OS=Homo sapiens GN=RPS12 PE=1 SV=3	20	17	8	19	12	23	15	18	15	13	11	10	6	6	99	82	181	2.41866	0.119898	-0.330979
P62277	151	40S ribosomal protein S13 OS=Homo sapiens GN=RPS13 PE=1 SV=2	33	32	19	29	18	32	29	30	25	26	21	0	6	5	163	131	294	5.01595	0.0251149	-0.375625
P62263	151	40S ribosomal protein S14 OS=Homo sapiens GN=RPS14 PE=1 SV=3	33	31	25	31	19	26	37	31	27	31	24	24	6	6	165	174	339	0.00779133	0.929663	0.0132911
P62841	145	40S ribosomal protein S15 OS=Homo sapiens GN=RPS15 PE=1 SV=2; Additional IDs concatenated into MaxParsimony group: K7ELC2, K7EQJ5, S4R417, K7EJ78, A0A0B4J2B4, K7EM56, S4R456	0	0	0	0	0	3	0	0	0	0	0	0	1	0	3	0	3	3.67755	0.0551497	-1.82833
P62244	130	40S ribosomal protein S15a OS=Homo sapiens GN=RPS15A PE=1 SV=2; Additional IDs concatenated into MaxParsimony group: I3L3P7	32	22	19	27	20	29	37	33	27	24	23	23	6	6	149	167	316	0.391809	0.53135	0.100527
P62249	146	40S ribosomal protein S16 OS=Homo sapiens GN=RPS16 PE=1 SV=2; Additional IDs concatenated into MaxParsimony group: M0R210, A0A087WZ27, M0R3H0	33	30	18	27	16	26	31	27	24	23	18	20	6	6	150	143	293	0.609861	0.43484	-0.131219
P08708	135	40S ribosomal protein S17 OS=Homo sapiens GN=RPS17 PE=1 SV=2	0	15	0	12	0	17	23	14	0	0	0	0	3	2	44	37	81	0.942967	0.331516	-0.305287
P62269	152	40S ribosomal protein S18 OS=Homo sapiens GN=RPS18 PE=1 SV=3	52	49	42	48	37	46	53	48	47	53	44	41	6	6	274	286	560	5.93411e-05	0.993854	-0.00121503
P39019	145	40S ribosomal protein S19 OS=Homo sapiens GN=RPS19 PE=1 SV=2	40	43	26	40	25	38	42	39	36	45	36	24	6	6	212	222	434	0.000719563	0.9786	0.00333934
P15880	293	40S ribosomal protein S2 OS=Homo sapiens GN=RPS2 PE=1 SV=2; Additional IDs concatenated into MaxParsimony group: E9PQD7, H0YEN5	37	31	17	38	22	34	54	34	24	37	28	20	6	6	179	197	376	0.256594	0.61247	0.0745998
P60866	119	40S ribosomal protein S20 OS=Homo sapiens GN=RPS20 PE=1 SV=1	18	24	13	25	13	17	23	20	15	21	19	14	6	6	110	112	222	0.0360066	0.849502	-0.0370889
P63220	83	40S ribosomal protein S21 OS=Homo sapiens GN=RPS21 PE=1 SV=1; Additional IDs concatenated into MaxParsimony group: Q8WVC2	11	13	6	12	3	11	17	16	12	13	8	0	6	5	56	66	122	0.44149	0.506404	0.169523
P62266	143	40S ribosomal protein S23 OS=Homo sapiens GN=RPS23 PE=1 SV=3; Additional IDs concatenated into MaxParsimony group: D6RD47, D6R9I7, D6RIX0, D6RDJ2	11	15	7	5	0	12	16	16	0	11	0	6	5	4	50	49	99	0.0999919	0.751839	-0.0912249
P62847	133	40S ribosomal protein S24 OS=Homo sapiens GN=RPS24 PE=1 SV=1; Additional IDs concatenated into MaxParsimony group: A0A087WUS0, E7ETK0	10	12	0	16	0	19	19	11	7	11	13	0	4	5	57	61	118	0.0173455	0.89522	0.0330457
P62851	125	40S ribosomal protein S25 OS=Homo sapiens GN=RPS25 PE=1 SV=1	19	17	13	20	16	17	20	19	14	15	20	16	6	6	102	104	206	0.0298376	0.862859	-0.0351141
P62854	115	40S ribosomal protein S26 OS=Homo sapiens GN=RPS26 PE=1 SV=3	9	10	0	10	0	13	12	11	0	0	8	0	4	3	42	31	73	2.16258	0.141407	-0.486252
P42677	84	40S ribosomal protein S27 OS=Homo sapiens GN=RPS27 PE=1 SV=3; Additional IDs concatenated into MaxParsimony group: Q5T4L4	8	9	5	7	0	9	9	4	0	4	5	0	5	4	38	22	60	5.00225	0.0253143	-0.81834
P62857	69	40S ribosomal protein S28 OS=Homo sapiens GN=RPS28 PE=1 SV=1	26	26	17	24	17	28	34	29	25	30	27	24	6	6	138	169	307	1.93003	0.164756	0.227339
P23396	243	40S ribosomal protein S3 OS=Homo sapiens GN=RPS3 PE=1 SV=2	98	85	45	83	49	77	108	89	58	74	60	46	6	6	437	435	872	0.504964	0.477327	-0.069498
P61247	264	40S ribosomal protein S3a OS=Homo sapiens GN=RPS3A PE=1 SV=2	55	59	24	61	21	57	69	54	48	54	38	32	6	6	277	295	572	0.0540294	0.816194	0.0276871
P62701	263	40S ribosomal protein S4, X isoform OS=Homo sapiens GN=RPS4X PE=1 SV=2; Additional IDs concatenated into MaxParsimony group: C9JEH7	67	78	29	72	31	65	103	78	65	64	60	43	6	6	342	413	755	3.95784	0.0466534	0.208778
P46782	204	40S ribosomal protein S5 OS=Homo sapiens GN=RPS5 PE=1 SV=4; Additional IDs concatenated into MaxParsimony group: M0R0R2, M0R0F0, M0QZN2	16	18	11	15	10	18	30	27	17	20	18	15	6	6	88	127	215	5.50796	0.0189301	0.460454
P62753	249	40S ribosomal protein S6 OS=Homo sapiens GN=RPS6 PE=1 SV=1	31	35	18	31	17	33	34	26	24	36	24	21	6	6	165	165	330	0.156071	0.6928	-0.0628196
P62081	194	40S ribosomal protein S7 OS=Homo sapiens GN=RPS7 PE=1 SV=1	31	27	19	33	20	36	53	45	24	37	31	19	6	6	166	209	375	3.24599	0.0715986	0.267522
P62241	208	40S ribosomal protein S8 OS=Homo sapiens GN=RPS8 PE=1 SV=2; Additional IDs concatenated into MaxParsimony group: Q5JR95	34	34	26	34	18	28	38	39	32	39	29	28	6	6	174	205	379	1.36812	0.242135	0.172332
P46781	194	40S ribosomal protein S9 OS=Homo sapiens GN=RPS9 PE=1 SV=3; Additional IDs concatenated into MaxParsimony group: A0A024R4M0	53	51	36	54	34	45	57	49	40	48	0	36	6	5	273	230	503	5.78971	0.0161202	-0.309127
P08865	295	40S ribosomal protein SA OS=Homo sapiens GN=RPSA PE=1 SV=4; Additional IDs concatenated into MaxParsimony group: A0A0C4DG17, C9J9K3	39	45	21	39	23	38	66	49	34	48	36	23	6	6	205	256	461	3.65199	0.0560023	0.256234
P80404	500	4-aminobutyrate aminotransferase, mitochondrial OS=Homo sapiens GN=ABAT PE=1 SV=3; Additional IDs concatenated into MaxParsimony group: H3BRN4, H3BNQ7	52	0	0	0	0	0	0	0	0	0	12	0	1	1	52	12	64	28.5044	9.34867e-08	-2.06981
P49189	494	4-trimethylaminobutyraldehyde dehydrogenase OS=Homo sapiens GN=ALDH9A1 PE=1 SV=3	0	23	0	0	0	0	0	0	0	0	0	0	1	0	23	0	23	32.1972	1.3929e-08	-4.3409
Q9H0D6	950	5'-3' exoribonuclease 2 OS=Homo sapiens GN=XRN2 PE=1 SV=1	8	19	10	21	10	7	11	0	9	0	23	0	6	3	75	43	118	10.1951	0.00140816	-0.848037
Q13131	559	5'-AMP-activated protein kinase catalytic subunit alpha-1 OS=Homo sapiens GN=PRKAA1 PE=1 SV=4	0	0	0	0	15	0	0	0	0	0	9	0	1	1	15	9	24	1.75204	0.185621	-0.727632
Q5TFE4	455	5'-nucleotidase domain-containing protein 1 OS=Homo sapiens GN=NT5DC1 PE=1 SV=1	0	0	0	0	0	0	0	6	0	0	0	0	0	1	0	6	6	7.43926	0.00638162	2.47331
E7ESH4	234	60 kDa heat shock protein, mitochondrial (Fragment) OS=Homo sapiens GN=HSPD1 PE=1 SV=1	0	0	0	0	0	0	0	0	0	139	0	0	0	1	0	139	139	186.079	2.28137e-42	6.74793
P10809	573	60 kDa heat shock protein, mitochondrial OS=Homo sapiens GN=HSPD1 PE=1 SV=2	145	295	38	208	108	191	377	133	126	229	276	121	6	6	985	1262	2247	23.3433	1.35516e-06	0.295654
P10155	538	60 kDa SS-A/Ro ribonucleoprotein OS=Homo sapiens GN=TROVE2 PE=1 SV=2	0	0	8	0	0	0	7	0	0	0	15	0	1	2	8	22	30	6.09758	0.0135367	1.267
P05388	317	60S acidic ribosomal protein P0 OS=Homo sapiens GN=RPLP0 PE=1 SV=1	54	64	33	52	41	57	61	57	48	52	44	34	6	6	301	296	597	0.54223	0.46151	-0.0869474
P05386	114	60S acidic ribosomal protein P1 OS=Homo sapiens GN=RPLP1 PE=1 SV=1	7	7	5	7	6	7	9	13	7	9	10	7	6	6	39	55	94	2.07431	0.149797	0.420166
P05387	115	60S acidic ribosomal protein P2 OS=Homo sapiens GN=RPLP2 PE=1 SV=1	29	22	13	25	19	25	27	20	13	19	23	17	6	6	133	119	252	1.50444	0.21999	-0.221776
P27635	214	60S ribosomal protein L10 OS=Homo sapiens GN=RPL10 PE=1 SV=4; Additional IDs concatenated into MaxParsimony group: X1WI28, Q96L21, A0A087WV22, F8W7C6	31	29	17	21	13	27	46	34	23	37	27	17	6	6	138	184	322	4.74037	0.0294628	0.349242
P62906	217	60S ribosomal protein L10a OS=Homo sapiens GN=RPL10A PE=1 SV=2	0	15	0	0	0	14	24	0	0	16	5	0	2	3	29	45	74	2.80716	0.0938447	0.549823
P62913	178	60S ribosomal protein L11 OS=Homo sapiens GN=RPL11 PE=1 SV=2; Additional IDs concatenated into MaxParsimony group: Q5VVC8, Q5VVC9	11	13	7	12	0	11	10	11	9	8	7	0	5	5	54	45	99	1.25173	0.263222	-0.319364
P30050	165	60S ribosomal protein L12 OS=Homo sapiens GN=RPL12 PE=1 SV=1	17	20	0	13	0	19	23	21	15	21	14	0	4	5	69	94	163	2.83104	0.0924582	0.376566
P26373	211	60S ribosomal protein L13 OS=Homo sapiens GN=RPL13 PE=1 SV=4	41	41	30	44	34	43	49	39	33	42	30	29	6	6	233	222	455	0.959812	0.327234	-0.132287
P50914	215	60S ribosomal protein L14 OS=Homo sapiens GN=RPL14 PE=1 SV=4	21	27	14	24	15	23	35	23	18	28	20	12	6	6	124	136	260	0.154718	0.694067	0.0692537
P61313	204	60S ribosomal protein L15 OS=Homo sapiens GN=RPL15 PE=1 SV=2	28	31	17	32	13	34	48	35	28	40	25	24	6	6	155	200	355	3.92671	0.0475249	0.302569
Q02543	176	60S ribosomal protein L18a OS=Homo sapiens GN=RPL18A PE=1 SV=2; Additional IDs concatenated into MaxParsimony group: M0R117, M0R1A7, M0R3D6	19	14	9	0	0	0	0	0	0	22	0	0	3	1	42	22	64	7.20113	0.00728577	-0.958371
P84098	196	60S ribosomal protein L19 OS=Homo sapiens GN=RPL19 PE=1 SV=1; Additional IDs concatenated into MaxParsimony group: J3KTE4, J3QR09	17	19	0	15	0	17	0	0	0	0	0	0	4	0	68	0	68	96.5584	8.66501e-23	-5.85499
P46778	160	60S ribosomal protein L21 OS=Homo sapiens GN=RPL21 PE=1 SV=2; Additional IDs concatenated into MaxParsimony group: M0R181, G3V1B3	8	10	0	0	3	10	12	5	3	8	3	0	4	5	31	31	62	0.0291162	0.864511	-0.0627861
P35268	128	60S ribosomal protein L22 OS=Homo sapiens GN=RPL22 PE=1 SV=2; Additional IDs concatenated into MaxParsimony group: K7ERI7, K7EMH1, K7ELC4, K7EKS7, K7EP65, K7EJT5	13	10	0	11	7	13	12	11	12	9	10	8	5	6	54	62	116	0.257899	0.611567	0.132344
P62829	140	60S ribosomal protein L23 OS=Homo sapiens GN=RPL23 PE=1 SV=1; Additional IDs concatenated into MaxParsimony group: J3KT29, C9JD32, B9ZVP7	19	9	5	18	0	14	23	9	10	12	0	0	5	4	65	54	119	1.54711	0.213562	-0.324802
P62750	156	60S ribosomal protein L23a OS=Homo sapiens GN=RPL23A PE=1 SV=1; Additional IDs concatenated into MaxParsimony group: A8MUS3, K7ERT8, K7EJV9, H7BY10, K7EMA7	21	24	12	26	14	24	35	19	13	18	9	9	6	6	121	103	224	2.33312	0.126648	-0.292697
P83731	157	60S ribosomal protein L24 OS=Homo sapiens GN=RPL24 PE=1 SV=1; Additional IDs concatenated into MaxParsimony group: C9JNW5, C9JXB8	18	21	13	20	7	20	25	12	17	14	11	15	6	6	99	94	193	0.437513	0.508325	-0.136642
P61254	145	60S ribosomal protein L26 OS=Homo sapiens GN=RPL26 PE=1 SV=1; Additional IDs concatenated into MaxParsimony group: E5RIT6, J3QQV1, J3QRI7, J3QQQ9, J3KTJ8, J3QRC4	21	26	15	22	12	25	29	20	19	27	14	13	6	6	121	122	243	0.0755051	0.783484	-0.0510498
Q9UNX3	145	60S ribosomal protein L26-like 1 OS=Homo sapiens GN=RPL26L1 PE=1 SV=1	0	0	0	18	0	24	0	0	0	0	0	0	2	0	42	0	42	59.3683	1.30757e-14	-5.17573
P61353	136	60S ribosomal protein L27 OS=Homo sapiens GN=RPL27 PE=1 SV=2	18	15	7	26	0	20	29	16	0	17	9	0	5	4	86	71	157	2.15615	0.142	-0.335042
P46776	148	60S ribosomal protein L27a OS=Homo sapiens GN=RPL27A PE=1 SV=2; Additional IDs concatenated into MaxParsimony group: E9PLL6, E9PLX7	14	15	5	17	10	15	16	12	12	18	7	9	6	6	76	74	150	0.18414	0.667839	-0.100652
P46779	137	60S ribosomal protein L28 OS=Homo sapiens GN=RPL28 PE=1 SV=3; Additional IDs concatenated into MaxParsimony group: H0YKD8	15	14	0	13	0	15	25	0	0	18	0	0	4	2	57	43	100	2.61046	0.106161	-0.459452
P47914	159	60S ribosomal protein L29 OS=Homo sapiens GN=RPL29 PE=1 SV=2	9	11	0	10	0	10	14	9	8	12	8	0	4	5	40	51	91	0.892594	0.344775	0.27831
P39023	403	60S ribosomal protein L3 OS=Homo sapiens GN=RPL3 PE=1 SV=2	28	34	16	37	16	32	54	40	27	42	19	19	6	6	163	201	364	2.49139	0.114471	0.237641
P62888	115	60S ribosomal protein L30 OS=Homo sapiens GN=RPL30 PE=1 SV=2; Additional IDs concatenated into MaxParsimony group: A0A0C4DH44	0	12	0	9	0	0	11	0	0	0	0	0	2	1	21	11	32	3.57263	0.0587394	-0.923863
P62899	125	60S ribosomal protein L31 OS=Homo sapiens GN=RPL31 PE=1 SV=1; Additional IDs concatenated into MaxParsimony group: B7Z4C8, B7Z4E3, C9JU56, H7C2W9	13	14	4	13	8	14	23	15	10	16	10	9	6	6	66	83	149	1.27071	0.259633	0.262443
P49207	117	60S ribosomal protein L34 OS=Homo sapiens GN=RPL34 PE=1 SV=3	9	9	0	0	0	9	0	0	0	0	0	0	3	0	27	0	27	37.9165	7.38365e-10	-4.56119
P42766	123	60S ribosomal protein L35 OS=Homo sapiens GN=RPL35 PE=1 SV=2	11	14	0	14	0	9	11	8	8	12	0	0	4	4	48	39	87	1.35794	0.243894	-0.353976
Q9Y3U8	105	60S ribosomal protein L36 OS=Homo sapiens GN=RPL36 PE=1 SV=3	12	10	0	0	0	15	26	0	8	11	0	0	3	3	37	45	82	0.469638	0.493154	0.211251
P36578	427	60S ribosomal protein L4 OS=Homo sapiens GN=RPL4 PE=1 SV=5	64	71	36	62	29	60	73	55	46	56	33	27	6	6	322	290	612	3.35748	0.0669003	-0.213431
P46777	297	60S ribosomal protein L5 OS=Homo sapiens GN=RPL5 PE=1 SV=3	39	49	15	37	0	41	49	36	0	42	25	0	5	4	181	152	333	3.94497	0.0470116	-0.313019
Q02878	288	60S ribosomal protein L6 OS=Homo sapiens GN=RPL6 PE=1 SV=3	51	48	0	51	32	51	75	41	44	51	40	30	5	6	233	281	514	2.64375	0.103958	0.206358
P18124	248	60S ribosomal protein L7 OS=Homo sapiens GN=RPL7 PE=1 SV=1; Additional IDs concatenated into MaxParsimony group: A8MUD9	39	42	22	38	20	36	54	45	34	46	34	23	6	6	197	236	433	2.02475	0.154754	0.196479
P62424	266	60S ribosomal protein L7a OS=Homo sapiens GN=RPL7A PE=1 SV=2	36	41	24	39	24	39	46	35	28	42	26	18	6	6	203	195	398	0.697003	0.403793	-0.120518
P62917	257	60S ribosomal protein L8 OS=Homo sapiens GN=RPL8 PE=1 SV=2	29	29	19	26	13	28	37	20	24	33	16	18	6	6	144	148	292	0.018933	0.890559	-0.0235991
P32969	192	60S ribosomal protein L9 OS=Homo sapiens GN=RPL9 PE=1 SV=1; Additional IDs concatenated into MaxParsimony group: D6RAN4, H0Y9V9	0	0	5	9	0	0	19	18	9	15	11	0	2	5	14	72	86	40.097	2.41664e-10	2.20156
O60825	505	6-phosphofructo-2-kinase/fructose-2,6-bisphosphatase 2 OS=Homo sapiens GN=PFKFB2 PE=1 SV=2	19	0	44	0	0	0	0	0	0	0	0	0	2	0	63	0	63	89.406	3.21554e-21	-5.74684
P52209	483	6-phosphogluconate dehydrogenase, decarboxylating OS=Homo sapiens GN=PGD PE=1 SV=3	33	52	20	44	48	51	65	34	20	93	31	29	6	6	248	272	520	0.309894	0.577745	0.0699227
O95336	258	6-phosphogluconolactonase OS=Homo sapiens GN=PGLS PE=1 SV=2; Additional IDs concatenated into MaxParsimony group: M0R261, M0R0U3	30	41	26	0	0	16	14	11	11	0	25	0	4	4	113	61	174	18.0796	2.11861e-05	-0.939148
P11021	654	78 kDa glucose-regulated protein OS=Homo sapiens GN=HSPA5 PE=1 SV=2	227	143	106	137	141	142	237	207	122	110	252	154	6	6	896	1082	1978	10.397	0.00126217	0.209831
Q9Y4K1	1723	Absent in melanoma 1 protein OS=Homo sapiens GN=AIM1 PE=1 SV=3; Additional IDs concatenated into MaxParsimony group: A0A0J9YWL0	0	0	0	0	0	0	0	13	0	0	0	0	0	1	0	13	13	16.8155	4.11965e-05	3.44826
Q86V21	672	Acetoacetyl-CoA synthetase OS=Homo sapiens GN=AACS PE=1 SV=1	0	0	0	0	0	9	0	0	0	0	0	0	1	0	9	0	9	12.1948	0.00047923	-3.09846
Q9BWD1	397	Acetyl-CoA acetyltransferase, cytosolic OS=Homo sapiens GN=ACAT2 PE=1 SV=2	14	9	0	14	7	11	0	25	11	23	10	10	5	5	55	79	134	3.32932	0.0680551	0.449991
P24752	427	Acetyl-CoA acetyltransferase, mitochondrial OS=Homo sapiens GN=ACAT1 PE=1 SV=1	0	0	0	0	0	0	20	0	0	0	26	0	0	2	0	46	46	61.1288	5.34602e-15	5.17779
P39687	249	Acidic leucine-rich nuclear phosphoprotein 32 family member A OS=Homo sapiens GN=ANP32A PE=1 SV=1; Additional IDs concatenated into MaxParsimony group: H0YN26	9	26	18	36	9	42	22	15	20	18	18	14	6	6	140	107	247	5.96588	0.0145854	-0.446883
Q92688	251	Acidic leucine-rich nuclear phosphoprotein 32 family member B OS=Homo sapiens GN=ANP32B PE=1 SV=1	0	31	19	0	0	26	0	13	18	19	37	0	3	4	76	87	163	0.340454	0.559567	0.129326
Q9BTT0	268	Acidic leucine-rich nuclear phosphoprotein 32 family member E OS=Homo sapiens GN=ANP32E PE=1 SV=1	0	41	10	17	15	16	17	11	11	16	23	0	5	5	99	78	177	3.48637	0.061876	-0.402041
Q99798	780	Aconitate hydratase, mitochondrial OS=Homo sapiens GN=ACO2 PE=1 SV=2; Additional IDs concatenated into MaxParsimony group: A2A274	17	15	27	27	17	10	45	27	12	29	66	21	6	6	113	200	313	20.8454	4.97887e-06	0.754478
P68032	377	Actin, alpha cardiac muscle 1 OS=Homo sapiens GN=ACTC1 PE=1 SV=1	284	362	300	384	338	332	346	428	371	355	371	343	6	6	2000	2214	4214	3.58442	0.0583239	0.084499
P60709	375	Actin, cytoplasmic 1 OS=Homo sapiens GN=ACTB PE=1 SV=1; Additional IDs concatenated into MaxParsimony group: P63261, P63267, P68133	437	533	428	555	492	484	520	652	539	513	582	518	6	6	2929	3324	6253	10.8746	0.000974933	0.121168
O96019	429	Actin-like protein 6A OS=Homo sapiens GN=ACTL6A PE=1 SV=1; Additional IDs concatenated into MaxParsimony group: H7C5S0	8	0	0	0	0	9	0	5	7	4	7	7	2	5	17	30	47	3.06725	0.0798847	0.71325
P61160	394	Actin-related protein 2 OS=Homo sapiens GN=ACTR2 PE=1 SV=1	8	21	8	16	5	14	22	12	0	17	23	14	6	5	72	88	160	0.979426	0.322341	0.222317
Q92747	370	Actin-related protein 2/3 complex subunit 1A OS=Homo sapiens GN=ARPC1A PE=1 SV=2	0	0	5	9	0	4	0	8	4	9	0	12	3	4	18	33	51	3.81209	0.050884	0.768547
O15143	372	Actin-related protein 2/3 complex subunit 1B OS=Homo sapiens GN=ARPC1B PE=1 SV=3	0	0	0	0	0	5	12	0	0	0	14	0	1	2	5	26	31	14.4518	0.000143795	2.06167
O15144	300	Actin-related protein 2/3 complex subunit 2 OS=Homo sapiens GN=ARPC2 PE=1 SV=1; Additional IDs concatenated into MaxParsimony group: H7C3F9	9	14	9	16	8	14	13	0	0	0	18	7	6	3	70	38	108	11.0202	0.000901232	-0.923173
O15511	151	Actin-related protein 2/3 complex subunit 5 OS=Homo sapiens GN=ARPC5 PE=1 SV=3	0	0	0	0	0	0	0	0	0	0	5	0	0	1	0	5	5	6.10539	0.013477	2.25918
P61158	418	Actin-related protein 3 OS=Homo sapiens GN=ACTR3 PE=1 SV=3; Additional IDs concatenated into MaxParsimony group: B4DXW1	23	34	13	27	19	36	41	29	21	39	49	31	6	6	152	210	362	6.97585	0.00826169	0.400574
P53999	127	Activated RNA polymerase II transcriptional coactivator p15 OS=Homo sapiens GN=SUB1 PE=1 SV=3	44	36	37	46	94	43	29	65	41	43	30	41	6	6	300	249	549	7.22499	0.00718958	-0.330732
O95433	338	Activator of 90 kDa heat shock protein ATPase homolog 1 OS=Homo sapiens GN=AHSA1 PE=1 SV=1; Additional IDs concatenated into MaxParsimony group: G3V438	14	11	7	8	8	8	17	9	10	10	13	19	6	6	56	78	134	2.725	0.0987882	0.406467
P07108	87	Acyl-CoA-binding protein OS=Homo sapiens GN=DBI PE=1 SV=2; Additional IDs concatenated into MaxParsimony group: A0A0A0MTI5, B8ZWD1	11	10	0	18	0	7	12	13	12	24	16	7	4	6	46	84	130	9.64486	0.00189882	0.788809
Q86TX2	421	Acyl-coenzyme A thioesterase 1 OS=Homo sapiens GN=ACOT1 PE=1 SV=1; Additional IDs concatenated into MaxParsimony group: P49753, A0A087WT95, A0A087X0W7, G3V4F2	0	0	5	7	0	0	11	0	7	0	10	0	2	3	12	28	40	5.83283	0.0157298	1.07975
Q9NPJ3	140	Acyl-coenzyme A thioesterase 13 OS=Homo sapiens GN=ACOT13 PE=1 SV=1	0	0	0	5	0	0	0	0	0	0	4	0	1	1	5	4	9	0.150739	0.69783	-0.314324
O95372	231	Acyl-protein thioesterase 2 OS=Homo sapiens GN=LYPLA2 PE=1 SV=1	0	0	0	0	0	0	5	0	0	0	0	0	0	1	0	5	5	6.10539	0.013477	2.25918
P07741	180	Adenine phosphoribosyltransferase OS=Homo sapiens GN=APRT PE=1 SV=2; Additional IDs concatenated into MaxParsimony group: H3BQB1, H3BQF1	18	5	7	33	0	13	56	0	0	11	16	11	5	4	76	94	170	1.20353	0.272618	0.239488
O43865	530	Adenosylhomocysteinase 2 OS=Homo sapiens GN=AHCYL1 PE=1 SV=2; Additional IDs concatenated into MaxParsimony group: Q96HN2, H0Y8B3	7	7	8	0	4	6	0	0	0	0	0	4	5	1	32	4	36	25.671	4.0486e-07	-2.72591
P23526	432	Adenosylhomocysteinase OS=Homo sapiens GN=AHCY PE=1 SV=4	94	52	41	75	43	50	48	58	41	49	28	38	6	6	355	262	617	18.418	1.77375e-05	-0.499847
P00568	194	Adenylate kinase isoenzyme 1 OS=Homo sapiens GN=AK1 PE=1 SV=3; Additional IDs concatenated into MaxParsimony group: Q5T9B7	0	0	20	0	0	0	0	0	17	0	23	22	1	3	20	62	82	20.6565	5.49498e-06	1.51106
P30520	456	Adenylosuccinate synthetase isozyme 2 OS=Homo sapiens GN=ADSS PE=1 SV=3	0	6	0	0	0	0	0	0	0	0	0	0	1	0	6	0	6	7.92125	0.00488575	-2.59887
Q01518	475	Adenylyl cyclase-associated protein 1 OS=Homo sapiens GN=CAP1 PE=1 SV=5; Additional IDs concatenated into MaxParsimony group: Q5T0R9, Q5T0R1, Q5T0R2, Q5T0R3, Q5T0R4, Q5T0R5, Q5T0R6, Q5T0R7	31	20	15	15	35	16	23	27	0	17	15	17	6	5	132	99	231	6.2651	0.0123139	-0.47353
Q9HDC9	416	Adipocyte plasma membrane-associated protein OS=Homo sapiens GN=APMAP PE=1 SV=2; Additional IDs concatenated into MaxParsimony group: H0Y512	9	10	19	13	34	10	12	27	18	12	35	23	6	6	95	127	222	3.33528	0.0678087	0.351478
P12235	298	ADP/ATP translocase 1 OS=Homo sapiens GN=SLC25A4 PE=1 SV=4	37	0	46	0	59	58	0	0	0	39	78	0	4	2	200	117	317	25.7245	3.9379e-07	-0.830444
P05141	298	ADP/ATP translocase 2 OS=Homo sapiens GN=SLC25A5 PE=1 SV=7	41	49	59	65	72	75	48	62	53	47	100	59	6	6	361	369	730	0.0851637	0.770418	-0.0313096
P12236	298	ADP/ATP translocase 3 OS=Homo sapiens GN=SLC25A6 PE=1 SV=4	0	0	52	61	67	70	41	61	52	49	92	52	4	6	250	347	597	11.8963	0.00056245	0.408705
P61204	181	ADP-ribosylation factor 3 OS=Homo sapiens GN=ARF3 PE=1 SV=2; Additional IDs concatenated into MaxParsimony group: P84077, C9J1Z8	53	46	41	57	50	52	55	50	51	53	72	42	6	6	299	323	622	0.176418	0.67447	0.0482243
P18085	180	ADP-ribosylation factor 4 OS=Homo sapiens GN=ARF4 PE=1 SV=3	41	24	15	31	28	24	47	36	24	22	43	26	6	6	163	198	361	2.04518	0.152689	0.216064
P84085	180	ADP-ribosylation factor 5 OS=Homo sapiens GN=ARF5 PE=1 SV=2	32	22	17	24	26	26	26	30	24	23	35	18	6	6	147	156	303	0.0191369	0.889975	0.0222635
P40616	181	ADP-ribosylation factor-like protein 1 OS=Homo sapiens GN=ARL1 PE=1 SV=1; Additional IDs concatenated into MaxParsimony group: B4DZG7	0	0	0	0	0	0	18	0	0	0	5	0	0	2	0	23	23	30.2381	3.82136e-08	4.21534
P36405	182	ADP-ribosylation factor-like protein 3 OS=Homo sapiens GN=ARL3 PE=1 SV=2	0	0	0	0	8	0	0	0	0	0	0	0	1	0	8	0	8	10.7689	0.00103219	-2.95035
Q9NVJ2	186	ADP-ribosylation factor-like protein 8B OS=Homo sapiens GN=ARL8B PE=1 SV=1	2	0	0	0	0	0	0	0	0	0	4	0	1	1	2	4	6	0.549586	0.458487	0.62911
Q9UKK9	219	ADP-sugar pyrophosphatase OS=Homo sapiens GN=NUDT5 PE=1 SV=1; Additional IDs concatenated into MaxParsimony group: A6NFX8	5	4	0	2	0	4	0	0	6	8	0	0	4	2	15	14	29	0.090181	0.763947	-0.154418
Q9Y6U3	715	Adseverin OS=Homo sapiens GN=SCIN PE=1 SV=4	46	0	0	0	0	0	0	0	0	0	35	0	1	1	46	35	81	2.00341	0.156946	-0.445185
Q9Y4W6	797	AFG3-like protein 2 OS=Homo sapiens GN=AFG3L2 PE=1 SV=2	0	8	9	0	0	0	0	0	0	0	32	0	2	1	17	32	49	3.99644	0.0455965	0.80276
O43488	359	Aflatoxin B1 aldehyde reductase member 2 OS=Homo sapiens GN=AKR7A2 PE=1 SV=3; Additional IDs concatenated into MaxParsimony group: H3BLU7	20	7	19	21	14	10	0	9	16	13	17	18	6	5	91	73	164	2.83278	0.0923586	-0.37606
O00468	2067	Agrin OS=Homo sapiens GN=AGRN PE=1 SV=5; Additional IDs concatenated into MaxParsimony group: A0A087X208	0	0	0	0	0	0	0	14	0	0	0	0	0	1	0	14	14	18.157	2.03416e-05	3.54611
O00170	330	AH receptor-interacting protein OS=Homo sapiens GN=AIP PE=1 SV=2	6	0	6	5	0	6	0	0	0	0	0	0	4	0	23	0	23	32.1972	1.3929e-08	-4.3409
P49588	968	Alanine--tRNA ligase, cytoplasmic OS=Homo sapiens GN=AARS PE=1 SV=2	32	0	0	39	0	10	102	29	0	20	22	55	3	5	81	228	309	66.5235	3.45743e-16	1.41686
P14550	325	Alcohol dehydrogenase [NADP(+)] OS=Homo sapiens GN=AKR1A1 PE=1 SV=3	40	36	43	5	49	45	28	44	25	17	47	36	6	6	218	197	415	2.17253	0.140495	-0.208207
P11766	374	Alcohol dehydrogenase class-3 OS=Homo sapiens GN=ADH5 PE=1 SV=4	0	5	0	9	0	0	7	0	0	4	0	0	2	2	14	11	25	0.493398	0.482415	-0.378826
Q8IZ83	802	Aldehyde dehydrogenase family 16 member A1 OS=Homo sapiens GN=ALDH16A1 PE=1 SV=2	8	18	0	8	0	10	0	0	0	0	15	0	4	1	44	15	59	16.0477	6.17652e-05	-1.54043
P30837	517	Aldehyde dehydrogenase X, mitochondrial OS=Homo sapiens GN=ALDH1B1 PE=1 SV=3	0	13	0	0	0	24	0	0	6	0	0	0	2	1	37	6	43	25.9262	3.54726e-07	-2.46237
P05091	517	Aldehyde dehydrogenase, mitochondrial OS=Homo sapiens GN=ALDH2 PE=1 SV=2	21	36	0	28	0	17	0	0	0	68	41	0	4	2	102	109	211	0.0274891	0.868316	0.0318724
O60218	316	Aldo-keto reductase family 1 member B10 OS=Homo sapiens GN=AKR1B10 PE=1 SV=2; Additional IDs concatenated into MaxParsimony group: C9JRZ8	0	0	0	0	0	0	0	0	0	66	0	0	0	1	0	66	66	87.9959	6.55889e-21	5.68713
Q04828	323	Aldo-keto reductase family 1 member C1 OS=Homo sapiens GN=AKR1C1 PE=1 SV=1	0	0	0	17	0	0	60	0	0	188	0	0	1	2	17	248	265	230.84	3.90992e-52	3.71014
P52895	323	Aldo-keto reductase family 1 member C2 OS=Homo sapiens GN=AKR1C2 PE=1 SV=3; Additional IDs concatenated into MaxParsimony group: A0A0A0MSS8, B4DK69, S4R3Z2	0	0	0	19	0	0	59	0	0	181	0	0	1	2	19	240	259	213.395	2.49608e-48	3.513
P42330	323	Aldo-keto reductase family 1 member C3 OS=Homo sapiens GN=AKR1C3 PE=1 SV=4	0	0	0	15	0	0	80	0	0	193	0	0	1	2	15	273	288	269.967	1.15344e-60	4.01565
P15121	316	Aldose reductase OS=Homo sapiens GN=AKR1B1 PE=1 SV=3	3	14	9	13	0	20	0	10	0	32	0	0	5	2	59	42	101	3.64529	0.056228	-0.54115
P05186	524	Alkaline phosphatase, tissue-nonspecific isozyme OS=Homo sapiens GN=ALPL PE=1 SV=4	0	0	0	9	0	0	0	0	0	0	0	0	1	0	9	0	9	12.1948	0.00047923	-3.09846
P02763	201	Alpha-1-acid glycoprotein 1 OS=Homo sapiens GN=ORM1 PE=1 SV=1	0	0	0	0	0	9	0	0	8	12	15	0	1	3	9	35	44	15.1313	0.000100286	1.75972
P19652	201	Alpha-1-acid glycoprotein 2 OS=Homo sapiens GN=ORM2 PE=1 SV=2	0	0	0	0	0	0	0	0	0	0	15	0	0	1	0	15	15	19.4989	1.0066e-05	3.63775
P01009	418	Alpha-1-antitrypsin OS=Homo sapiens GN=SERPINA1 PE=1 SV=3	0	0	0	0	0	0	41	24	0	16	22	0	0	4	0	103	103	137.706	8.44897e-32	6.31978
P01023	1474	Alpha-2-macroglobulin OS=Homo sapiens GN=A2M PE=1 SV=3	0	0	0	0	0	0	138	0	0	0	0	0	0	1	0	138	138	184.735	4.48279e-42	6.7376
P30533	357	Alpha-2-macroglobulin receptor-associated protein OS=Homo sapiens GN=LRPAP1 PE=1 SV=1	0	12	0	0	15	0	0	0	0	0	0	0	2	0	27	0	27	37.9165	7.38365e-10	-4.56119
P12814	892	Alpha-actinin-1 OS=Homo sapiens GN=ACTN1 PE=1 SV=2	101	97	68	103	66	103	84	183	85	96	106	88	6	6	538	642	1180	5.22105	0.022315	0.192098
K7EJH8	182	Alpha-actinin-4 (Fragment) OS=Homo sapiens GN=ACTN4 PE=1 SV=1	0	0	0	0	30	20	0	0	0	0	0	0	2	0	50	0	50	70.8108	3.93184e-17	-5.42062
O43707	911	Alpha-actinin-4 OS=Homo sapiens GN=ACTN4 PE=1 SV=2	233	131	99	129	157	132	119	261	134	152	167	118	6	6	881	951	1832	0.49814	0.480318	0.0475485
P35611	737	Alpha-adducin OS=Homo sapiens GN=ADD1 PE=1 SV=2; Additional IDs concatenated into MaxParsimony group: E7ENY0, E7EV99, A0A0A0MSR2, D6RF25	0	0	0	4	0	0	0	0	0	0	5	0	1	1	4	5	9	0.0682911	0.793841	0.188765
P61163	376	Alpha-centractin OS=Homo sapiens GN=ACTR1A PE=1 SV=1; Additional IDs concatenated into MaxParsimony group: R4GMT0	0	15	0	0	0	12	0	0	0	7	12	0	2	2	27	19	46	1.74943	0.185948	-0.543159
P06733	434	Alpha-enolase OS=Homo sapiens GN=ENO1 PE=1 SV=2; Additional IDs concatenated into MaxParsimony group: P13929	338	409	318	312	205	336	252	266	246	457	290	174	6	6	1918	1685	3603	27.1135	1.91855e-07	-0.251306
P06280	429	Alpha-galactosidase A OS=Homo sapiens GN=GLA PE=1 SV=1	0	0	0	0	0	0	5	0	0	0	0	0	0	1	0	5	5	6.10539	0.013477	2.25918
Q16352	499	Alpha-internexin OS=Homo sapiens GN=INA PE=1 SV=2	0	0	0	0	0	0	0	63	0	0	0	0	0	1	0	63	63	83.9657	5.03438e-20	5.62127
P54802	743	Alpha-N-acetylglucosaminidase OS=Homo sapiens GN=NAGLU PE=1 SV=2	0	0	0	0	0	0	0	0	0	0	45	0	0	1	0	45	45	59.7855	1.05778e-14	5.14693
P54920	295	Alpha-soluble NSF attachment protein OS=Homo sapiens GN=NAPA PE=1 SV=3; Additional IDs concatenated into MaxParsimony group: M0R0Y2	22	5	7	0	24	0	11	16	0	0	23	19	4	4	58	69	127	0.533437	0.465166	0.182952
P40222	546	Alpha-taxilin OS=Homo sapiens GN=TXLNA PE=1 SV=3	0	0	0	0	8	0	0	0	0	0	0	0	1	0	8	0	8	10.7689	0.00103219	-2.95035
Q06203	517	Amidophosphoribosyltransferase OS=Homo sapiens GN=PPAT PE=1 SV=1	5	0	0	0	0	0	0	0	0	0	0	0	1	0	5	0	5	6.50096	0.0107816	-2.38474
P19801	751	Amiloride-sensitive amine oxidase [copper-containing] OS=Homo sapiens GN=AOC1 PE=1 SV=4	20	0	0	0	0	0	0	0	0	0	8	0	1	1	20	8	28	5.74622	0.0165242	-1.26279
P21397	527	Amine oxidase [flavin-containing] A OS=Homo sapiens GN=MAOA PE=1 SV=1	20	0	0	0	0	0	0	0	0	0	11	0	1	1	20	11	31	3.00884	0.0828116	-0.857515
P27338	520	Amine oxidase [flavin-containing] B OS=Homo sapiens GN=MAOB PE=1 SV=3	0	0	0	0	0	0	0	6	0	0	48	0	0	2	0	54	54	71.8753	2.29237e-17	5.4035
Q12904	312	Aminoacyl tRNA synthase complex-interacting multifunctional protein 1 OS=Homo sapiens GN=AIMP1 PE=1 SV=2	0	0	0	5	0	0	7	5	0	0	0	0	1	2	5	12	17	2.59699	0.107067	1.02132
Q9H4A4	650	Aminopeptidase B OS=Homo sapiens GN=RNPEP PE=1 SV=2; Additional IDs concatenated into MaxParsimony group: A6NKB8, A0A087WU27, A0A087WUS4	0	3	15	10	0	12	0	0	15	0	0	16	4	2	40	31	71	1.5584	0.211899	-0.417934
P01019	485	Angiotensinogen OS=Homo sapiens GN=AGT PE=1 SV=1	0	0	0	0	0	0	13	0	0	0	0	0	0	1	0	13	13	16.8155	4.11965e-05	3.44826
P04083	346	Annexin A1 OS=Homo sapiens GN=ANXA1 PE=1 SV=2	24	101	0	86	0	290	0	41	10	447	0	0	4	3	501	498	999	0.613342	0.433532	-0.071564
P50995	505	Annexin A11 OS=Homo sapiens GN=ANXA11 PE=1 SV=1	14	7	0	0	0	6	0	0	9	0	4	0	3	2	27	13	40	5.56428	0.0183306	-1.05015
P27216	316	Annexin A13 OS=Homo sapiens GN=ANXA13 PE=1 SV=3	0	0	0	0	0	0	17	0	0	0	0	0	0	1	0	17	17	22.183	2.47859e-06	3.80521
P07355	339	Annexin A2 OS=Homo sapiens GN=ANXA2 PE=1 SV=2; Additional IDs concatenated into MaxParsimony group: A6NMY6, A8MW50, A0A087WUM2	91	88	130	182	0	37	43	187	87	184	33	43	5	6	528	577	1105	0.565374	0.452103	0.0651095
P12429	323	Annexin A3 OS=Homo sapiens GN=ANXA3 PE=1 SV=3; Additional IDs concatenated into MaxParsimony group: D6RA82	0	10	0	41	0	28	0	0	0	42	0	0	3	1	79	42	121	13.1135	0.000293168	-0.954807
P09525	319	Annexin A4 OS=Homo sapiens GN=ANXA4 PE=1 SV=4; Additional IDs concatenated into MaxParsimony group: Q6P452	40	0	21	61	0	69	57	42	0	85	49	0	4	4	191	233	424	2.53943	0.111035	0.222476
P08758	320	Annexin A5 OS=Homo sapiens GN=ANXA5 PE=1 SV=2	43	51	63	47	31	40	45	70	40	60	50	68	6	6	275	333	608	3.30653	0.069005	0.212433
P08133	673	Annexin A6 OS=Homo sapiens GN=ANXA6 PE=1 SV=3	0	60	94	22	55	16	0	39	0	40	30	39	5	4	247	148	395	29.5598	5.42186e-08	-0.79746
P20073	488	Annexin A7 OS=Homo sapiens GN=ANXA7 PE=1 SV=3	11	15	0	0	0	0	17	0	14	0	18	10	2	4	26	59	85	11.6921	0.000627659	1.08211
E5RK69	460	Annexin OS=Homo sapiens GN=ANXA6 PE=1 SV=1	0	0	0	19	0	0	0	0	0	0	0	29	1	1	19	29	48	1.66901	0.196392	0.516286
O95994	175	Anterior gradient protein 2 homolog OS=Homo sapiens GN=AGR2 PE=1 SV=1	0	0	0	32	0	0	144	111	0	0	0	0	1	2	32	255	287	187.374	1.18985e-42	2.88459
Q8TD06	166	Anterior gradient protein 3 OS=Homo sapiens GN=AGR3 PE=1 SV=1	0	0	0	0	0	0	48	34	0	0	15	0	0	3	0	97	97	129.645	4.90082e-30	6.23422
Q03518	808	Antigen peptide transporter 1 OS=Homo sapiens GN=TAP1 PE=1 SV=2; Additional IDs concatenated into MaxParsimony group: A0A140T9T7	8	4	0	0	0	6	0	0	0	0	19	7	3	2	18	26	44	1.12271	0.289336	0.43866
X5CMH5	703	Antigen peptide transporter 2 OS=Homo sapiens GN=TAP2 PE=1 SV=1	16	8	0	0	0	9	0	0	0	0	11	0	3	1	33	11	44	12.3502	0.000440932	-1.54623
Q10567	949	AP-1 complex subunit beta-1 OS=Homo sapiens GN=AP1B1 PE=1 SV=2	0	11	0	0	11	11	16	12	8	0	0	12	3	4	33	48	81	2.16646	0.14105	0.461318
P63010	937	AP-2 complex subunit beta OS=Homo sapiens GN=AP2B1 PE=1 SV=1; Additional IDs concatenated into MaxParsimony group: A0A087X253, A0A087WZQ6, A0A087WU93, A0A087WYD1, C9J1E7	15	12	0	0	11	11	17	12	10	6	19	0	4	5	49	64	113	1.39196	0.238075	0.314148
O14617	1153	AP-3 complex subunit delta-1 OS=Homo sapiens GN=AP3D1 PE=1 SV=1	3	0	0	0	0	0	0	0	0	0	0	0	1	0	3	0	3	3.67755	0.0551497	-1.82833
P02647	267	Apolipoprotein A-I OS=Homo sapiens GN=APOA1 PE=1 SV=1	3	33	0	24	0	0	11	38	28	0	32	0	3	4	60	109	169	12.3285	0.000446087	0.785479
P02649	317	Apolipoprotein E OS=Homo sapiens GN=APOE PE=1 SV=1	0	0	0	0	0	0	34	0	0	0	0	0	0	1	0	34	34	45.0105	1.95984e-11	4.75504
Q9BZZ5	524	Apoptosis inhibitor 5 OS=Homo sapiens GN=API5 PE=1 SV=3; Additional IDs concatenated into MaxParsimony group: G3V1C3	23	25	18	27	19	28	16	0	15	18	17	20	6	5	140	86	226	15.4578	8.43682e-05	-0.758141
Q07812	192	Apoptosis regulator BAX OS=Homo sapiens GN=BAX PE=1 SV=1	12	14	14	7	15	10	0	8	7	11	14	16	6	5	72	56	128	2.75201	0.0971321	-0.418439
Q9ULZ3	195	Apoptosis-associated speck-like protein containing a CARD OS=Homo sapiens GN=PYCARD PE=1 SV=2	0	0	0	0	0	0	0	0	0	0	10	0	0	1	0	10	10	12.7927	0.000347978	3.1072
O95831	613	Apoptosis-inducing factor 1, mitochondrial OS=Homo sapiens GN=AIFM1 PE=1 SV=1	0	12	4	11	26	10	36	17	7	3	24	6	5	6	63	93	156	4.56051	0.0327173	0.490171
Q9UKV3	1341	Apoptotic chromatin condensation inducer in the nucleus OS=Homo sapiens GN=ACIN1 PE=1 SV=2; Additional IDs concatenated into MaxParsimony group: E7EQT4, S4R3H4	20	9	14	15	9	10	14	14	5	8	19	13	6	6	77	73	150	0.350676	0.553731	-0.13852
P09917	674	Arachidonate 5-lipoxygenase OS=Homo sapiens GN=ALOX5 PE=1 SV=2	0	0	0	0	0	8	0	0	0	0	0	0	1	0	8	0	8	10.7689	0.00103219	-2.95035
P53367	373	Arfaptin-1 OS=Homo sapiens GN=ARFIP1 PE=1 SV=2	0	0	0	5	0	2	0	0	0	0	0	0	2	0	7	0	7	9.34421	0.00223691	-2.78529
P78540	354	Arginase-2, mitochondrial OS=Homo sapiens GN=ARG2 PE=1 SV=1	0	0	5	0	0	0	0	0	0	0	0	19	1	1	5	19	24	7.94444	0.00482353	1.63329
P54136	660	Arginine--tRNA ligase, cytoplasmic OS=Homo sapiens GN=RARS PE=1 SV=2	0	0	0	0	8	8	36	21	0	0	15	0	2	3	16	72	88	35.9516	2.02276e-09	2.02377
P04424	464	Argininosuccinate lyase OS=Homo sapiens GN=ASL PE=1 SV=4	0	0	0	0	0	0	21	0	0	0	0	0	0	1	0	21	21	27.5527	1.5287e-07	4.09115
P00966	412	Argininosuccinate synthase OS=Homo sapiens GN=ASS1 PE=1 SV=2	0	0	0	0	0	0	0	0	0	0	25	0	0	1	0	25	25	32.9236	9.58513e-09	4.32968
P20711	480	Aromatic-L-amino-acid decarboxylase OS=Homo sapiens GN=DDC PE=1 SV=2; Additional IDs concatenated into MaxParsimony group: A0A087WV24, H7BZF7	0	0	12	0	10	0	0	0	0	0	27	0	2	1	22	27	49	0.313543	0.575514	0.218264
P08243	561	Asparagine synthetase [glutamine-hydrolyzing] OS=Homo sapiens GN=ASNS PE=1 SV=4	0	0	0	0	0	0	24	0	0	0	0	0	0	1	0	24	24	31.5808	1.9131e-08	4.27364
O43776	548	Asparagine--tRNA ligase, cytoplasmic OS=Homo sapiens GN=NARS PE=1 SV=1	32	34	0	0	48	46	35	16	37	44	64	0	4	5	160	196	356	2.24709	0.133866	0.22811
P17174	413	Aspartate aminotransferase, cytoplasmic OS=Homo sapiens GN=GOT1 PE=1 SV=3	23	0	0	7	11	4	0	0	10	13	0	0	4	2	45	23	68	8.17777	0.00424069	-0.994382
P00505	430	Aspartate aminotransferase, mitochondrial OS=Homo sapiens GN=GOT2 PE=1 SV=3	12	18	22	25	16	22	38	12	23	19	30	30	6	6	115	152	267	3.6553	0.055891	0.336057
P14868	501	Aspartate--tRNA ligase, cytoplasmic OS=Homo sapiens GN=DARS PE=1 SV=2	38	29	22	51	25	33	89	45	43	51	47	22	6	6	198	297	495	15.86	6.82054e-05	0.519672
Q6PI48	645	Aspartate--tRNA ligase, mitochondrial OS=Homo sapiens GN=DARS2 PE=1 SV=1	0	0	0	0	0	0	14	0	0	0	14	0	0	2	0	28	28	36.9523	1.21055e-09	4.48582
Q15121	130	Astrocytic phosphoprotein PEA-15 OS=Homo sapiens GN=PEA15 PE=1 SV=2; Additional IDs concatenated into MaxParsimony group: B1AKZ5	4	7	6	8	7	13	3	8	0	0	3	8	6	4	45	22	67	9.02476	0.00266347	-1.05514
Q9UBB4	475	Ataxin-10 OS=Homo sapiens GN=ATXN10 PE=1 SV=1	0	0	0	0	8	0	0	0	0	0	0	8	1	1	8	8	16	0.00734415	0.931706	-0.0627803
Q8WWM7	1075	Ataxin-2-like protein OS=Homo sapiens GN=ATXN2L PE=1 SV=2	14	0	0	0	0	13	0	0	0	0	0	0	2	0	27	0	27	37.9165	7.38365e-10	-4.56119
P25705	553	ATP synthase subunit alpha, mitochondrial OS=Homo sapiens GN=ATP5A1 PE=1 SV=1	113	147	131	130	150	146	199	115	172	163	211	136	6	6	817	996	1813	10.8067	0.00101132	0.22344
P06576	529	ATP synthase subunit beta, mitochondrial OS=Homo sapiens GN=ATP5B PE=1 SV=3	131	159	148	138	160	175	247	131	195	190	273	153	6	6	911	1189	2100	25.9089	3.57919e-07	0.322326
P30049	168	ATP synthase subunit delta, mitochondrial OS=Homo sapiens GN=ATP5D PE=1 SV=2	8	5	7	8	6	6	9	3	6	4	6	0	6	5	40	28	68	2.66391	0.102648	-0.558813
P36542	298	ATP synthase subunit gamma, mitochondrial OS=Homo sapiens GN=ATP5C1 PE=1 SV=1	12	11	13	0	0	14	13	0	12	10	18	0	4	4	50	53	103	0.0055754	0.940478	0.0192972
P48047	213	ATP synthase subunit O, mitochondrial OS=Homo sapiens GN=ATP5O PE=1 SV=1; Additional IDs concatenated into MaxParsimony group: H7C0C1	7	9	10	7	13	10	19	6	19	13	16	8	6	6	56	81	137	3.55268	0.0594495	0.460088
P18859	108	ATP synthase-coupling factor 6, mitochondrial OS=Homo sapiens GN=ATP5J PE=1 SV=1	0	0	0	0	0	0	4	0	0	0	9	0	0	2	0	13	13	16.8155	4.11965e-05	3.44826
O43681	348	ATPase ASNA1 OS=Homo sapiens GN=ASNA1 PE=1 SV=2; Additional IDs concatenated into MaxParsimony group: A0A087WXS7	0	4	0	0	0	5	0	4	0	0	0	0	2	1	9	4	13	2.11589	0.145777	-1.02804
Q9NVI7	634	ATPase family AAA domain-containing protein 3A OS=Homo sapiens GN=ATAD3A PE=1 SV=2; Additional IDs concatenated into MaxParsimony group: H0Y2W2	13	11	0	11	9	11	33	19	10	11	13	9	5	6	55	95	150	9.09957	0.00255669	0.712366
P61221	599	ATP-binding cassette sub-family E member 1 OS=Homo sapiens GN=ABCE1 PE=1 SV=1; Additional IDs concatenated into MaxParsimony group: D6R9I9	0	15	0	5	0	0	0	0	0	11	0	0	2	1	20	11	31	3.00884	0.0828116	-0.857515
Q8NE71	845	ATP-binding cassette sub-family F member 1 OS=Homo sapiens GN=ABCF1 PE=1 SV=2; Additional IDs concatenated into MaxParsimony group: H0YGW7	17	7	0	16	0	5	16	0	0	0	19	0	4	2	45	35	80	1.71584	0.19023	-0.414318
P53396	1101	ATP-citrate synthase OS=Homo sapiens GN=ACLY PE=1 SV=3	19	26	29	11	29	27	50	87	46	16	71	24	6	6	141	294	435	48.5156	3.27669e-12	0.991556
P17858	780	ATP-dependent 6-phosphofructokinase, liver type OS=Homo sapiens GN=PFKL PE=1 SV=6	20	28	28	28	6	25	27	23	27	15	34	8	6	6	135	134	269	0.174332	0.67629	-0.0734454
P08237	780	ATP-dependent 6-phosphofructokinase, muscle type OS=Homo sapiens GN=PFKM PE=1 SV=2	0	0	0	5	0	0	12	0	0	9	0	10	1	3	5	31	36	19.5106	1.00044e-05	2.30474
Q01813	784	ATP-dependent 6-phosphofructokinase, platelet type OS=Homo sapiens GN=PFKP PE=1 SV=2	0	33	21	11	0	41	0	55	60	12	0	0	4	3	106	127	233	1.08992	0.296489	0.195295
P46063	649	ATP-dependent DNA helicase Q1 OS=Homo sapiens GN=RECQL PE=1 SV=3	0	0	0	0	0	0	0	0	14	0	0	0	0	1	0	14	14	18.157	2.03416e-05	3.54611
Q08211	1270	ATP-dependent RNA helicase A OS=Homo sapiens GN=DHX9 PE=1 SV=4	158	188	149	178	132	155	168	164	154	119	199	138	6	6	960	942	1902	1.86049	0.172569	-0.0903925
Q92499	740	ATP-dependent RNA helicase DDX1 OS=Homo sapiens GN=DDX1 PE=1 SV=2	15	12	17	33	19	15	52	31	7	51	30	12	6	6	111	183	294	14.8028	0.000119361	0.652548
Q9NVP1	670	ATP-dependent RNA helicase DDX18 OS=Homo sapiens GN=DDX18 PE=1 SV=2	0	0	0	16	0	0	29	0	0	0	0	0	1	1	16	29	45	3.22961	0.072318	0.74763
O00148	427	ATP-dependent RNA helicase DDX39A OS=Homo sapiens GN=DDX39A PE=1 SV=2	0	71	77	64	53	74	48	61	70	63	77	62	5	6	339	381	720	0.965292	0.325857	0.105295
O15523	660	ATP-dependent RNA helicase DDX3Y OS=Homo sapiens GN=DDX3Y PE=1 SV=2	43	0	0	0	0	0	0	0	0	0	0	0	1	0	43	0	43	60.7986	6.32232e-15	-5.20871
O14497	2285	AT-rich interactive domain-containing protein 1A OS=Homo sapiens GN=ARID1A PE=1 SV=3	0	0	0	0	0	5	0	0	0	0	0	0	1	0	5	0	5	6.50096	0.0107816	-2.38474
O95816	211	BAG family molecular chaperone regulator 2 OS=Homo sapiens GN=BAG2 PE=1 SV=1	0	0	0	0	0	6	9	0	0	0	0	0	1	1	6	9	15	0.465122	0.49524	0.436808
A8K968	756	Band 4.1-like protein 3 OS=Homo sapiens GN=EPB41L3 PE=1 SV=1	0	0	16	0	0	0	28	0	11	0	21	0	1	3	16	60	76	25.0908	5.46929e-07	1.76558
Q9Y2J2	1087	Band 4.1-like protein 3 OS=Homo sapiens GN=EPB41L3 PE=1 SV=2; Additional IDs concatenated into MaxParsimony group: A0A0A0MSA4, A0A0A0MRA8, A0A0J9YY18	0	0	17	0	0	0	28	0	10	0	22	0	1	3	17	60	77	23.4655	1.27176e-06	1.68427
O75531	89	Barrier-to-autointegration factor OS=Homo sapiens GN=BANF1 PE=1 SV=1	22	17	20	24	27	20	17	17	22	17	24	21	6	6	130	118	248	1.21858	0.269639	-0.201207
P50895	628	Basal cell adhesion molecule OS=Homo sapiens GN=BCAM PE=1 SV=2; Additional IDs concatenated into MaxParsimony group: A0A087WXM8	0	0	0	0	0	0	8	8	5	11	34	0	0	5	0	66	66	87.9959	6.55889e-21	5.68713
P98160	4391	Basement membrane-specific heparan sulfate proteoglycan core protein OS=Homo sapiens GN=HSPG2 PE=1 SV=4	0	0	14	0	0	0	17	23	0	0	0	0	1	2	14	40	54	11.8393	0.000579939	1.37295
Q7L1Q6	419	Basic leucine zipper and W2 domain-containing protein 1 OS=Homo sapiens GN=BZW1 PE=1 SV=1; Additional IDs concatenated into MaxParsimony group: C9IZ80	0	0	0	0	0	0	8	15	0	0	0	7	0	3	0	30	30	39.6382	3.05638e-10	4.58125
P35613	385	Basigin OS=Homo sapiens GN=BSG PE=1 SV=2; Additional IDs concatenated into MaxParsimony group: A0A087X2B5, A0A087WUV8	17	9	0	6	0	4	0	0	0	0	7	0	4	1	36	7	43	22.4267	2.1832e-06	-2.23772
P51572	246	B-cell receptor-associated protein 31 OS=Homo sapiens GN=BCAP31 PE=1 SV=3	0	7	0	7	20	0	11	16	0	7	13	0	3	4	34	47	81	1.55874	0.211849	0.390192
Q9NYF8	920	Bcl-2-associated transcription factor 1 OS=Homo sapiens GN=BCLAF1 PE=1 SV=2	0	0	0	31	0	23	0	0	0	20	0	0	2	1	54	20	74	17.6216	2.69505e-05	-1.44149
Q562R1	376	Beta-actin-like protein 2 OS=Homo sapiens GN=ACTBL2 PE=1 SV=2	0	0	140	178	0	0	0	193	0	0	0	0	2	1	318	193	511	36.5722	1.47117e-09	-0.780334
P42025	376	Beta-centractin OS=Homo sapiens GN=ACTR1B PE=1 SV=1	0	0	0	0	0	0	0	0	0	0	5	0	0	1	0	5	5	6.10539	0.013477	2.25918
P07686	556	Beta-hexosaminidase subunit beta OS=Homo sapiens GN=HEXB PE=1 SV=3	0	0	0	0	0	0	0	0	0	0	10	0	0	1	0	10	10	12.7927	0.000347978	3.1072
P55957	195	BH3-interacting domain death agonist OS=Homo sapiens GN=BID PE=1 SV=1	0	8	0	0	0	4	0	0	0	0	0	0	2	0	12	0	12	16.4767	4.9251e-05	-3.46884
O43252	624	Bifunctional 3'-phosphoadenosine 5'-phosphosulfate synthase 1 OS=Homo sapiens GN=PAPSS1 PE=1 SV=2	0	0	0	8	0	9	6	0	0	3	0	0	2	2	17	9	26	2.80846	0.0937684	-0.8951
O95340	614	Bifunctional 3'-phosphoadenosine 5'-phosphosulfate synthase 2 OS=Homo sapiens GN=PAPSS2 PE=1 SV=2	0	0	0	0	0	0	28	0	0	0	0	0	0	1	0	28	28	36.9523	1.21055e-09	4.48582
Q13057	564	Bifunctional coenzyme A synthase OS=Homo sapiens GN=COASY PE=1 SV=4	0	0	0	0	0	0	0	0	0	0	26	0	0	1	0	26	26	34.2665	4.80589e-09	4.38362
P07814	1512	Bifunctional glutamate/proline--tRNA ligase OS=Homo sapiens GN=EPRS PE=1 SV=5	22	14	7	29	17	17	70	46	10	22	19	9	6	6	106	176	282	14.6285	0.00013092	0.662397
P13995	350	Bifunctional methylenetetrahydrofolate dehydrogenase/cyclohydrolase, mitochondrial OS=Homo sapiens GN=MTHFD2 PE=1 SV=2; Additional IDs concatenated into MaxParsimony group: B9A062	0	0	0	0	0	0	0	0	4	5	0	0	0	2	0	9	9	11.4528	0.000713877	2.9729
P31939	592	Bifunctional purine biosynthesis protein PURH OS=Homo sapiens GN=ATIC PE=1 SV=3	8	84	0	72	0	52	127	32	24	86	17	21	4	6	216	307	523	12.2032	0.000477073	0.442425
P53004	296	Biliverdin reductase A OS=Homo sapiens GN=BLVRA PE=1 SV=2	0	0	5	8	0	20	0	5	0	0	0	0	3	1	33	5	38	24.0085	9.59127e-07	-2.51712
P50583	147	Bis(5'-nucleosyl)-tetraphosphatase [asymmetrical] OS=Homo sapiens GN=NUDT2 PE=1 SV=3	0	6	0	0	0	0	0	0	0	0	0	0	1	0	6	0	6	7.92125	0.00488575	-2.59887
Q10589	180	Bone marrow stromal antigen 2 OS=Homo sapiens GN=BST2 PE=1 SV=1	5	6	0	0	0	0	0	0	0	0	0	0	2	0	11	0	11	15.0489	0.000104762	-3.35562
P80723	227	Brain acid soluble protein 1 OS=Homo sapiens GN=BASP1 PE=1 SV=2	0	0	20	25	0	23	0	29	28	41	0	21	3	4	68	119	187	11.9286	0.000552788	0.733643
Q5TH69	2177	Brefeldin A-inhibited guanine nucleotide-exchange protein 3 OS=Homo sapiens GN=ARFGEF3 PE=1 SV=3	0	0	0	0	0	0	0	0	0	0	30	0	0	1	0	30	30	39.6382	3.05638e-10	4.58125
Q8WY22	251	BRI3-binding protein OS=Homo sapiens GN=BRI3BP PE=1 SV=1	0	0	0	0	0	3	0	0	0	0	8	0	1	1	3	8	11	2.0526	0.151947	1.05924
Q96CX2	325	BTB/POZ domain-containing protein KCTD12 OS=Homo sapiens GN=KCTD12 PE=1 SV=1	0	0	0	0	0	0	35	37	0	0	55	20	0	4	0	147	147	196.829	1.0274e-44	6.82801
Q13895	437	Bystin OS=Homo sapiens GN=BYSL PE=1 SV=3	0	0	0	0	0	0	8	0	0	0	0	0	0	1	0	8	8	10.1136	0.00147176	2.82479
P11586	935	C-1-tetrahydrofolate synthase, cytoplasmic OS=Homo sapiens GN=MTHFD1 PE=1 SV=3; Additional IDs concatenated into MaxParsimony group: F5H2F4	76	86	59	58	25	87	74	48	58	85	67	77	6	6	391	409	800	0.000445886	0.983153	0.00195501
P27708	2225	CAD protein OS=Homo sapiens GN=CAD PE=1 SV=3; Additional IDs concatenated into MaxParsimony group: F8VPD4	0	44	0	48	0	24	24	0	0	47	0	0	3	2	116	71	187	12.9527	0.000319457	-0.761579
P12830	882	Cadherin-1 OS=Homo sapiens GN=CDH1 PE=1 SV=3; Additional IDs concatenated into MaxParsimony group: A0A087WXI5, A0A087WX17, A0A087WU43	15	7	0	10	0	9	12	0	0	19	14	6	4	4	41	51	92	0.693861	0.404854	0.243747
P01258	141	Calcitonin OS=Homo sapiens GN=CALCA PE=1 SV=2; Additional IDs concatenated into MaxParsimony group: E7ESF5, P06881, P10092	0	0	0	0	0	0	15	0	0	0	0	0	0	1	0	15	15	19.4989	1.0066e-05	3.63775
Q13557	499	Calcium/calmodulin-dependent protein kinase type II subunit delta OS=Homo sapiens GN=CAMK2D PE=1 SV=3; Additional IDs concatenated into MaxParsimony group: E9PF82, E9PBG7, D6R938	0	0	0	0	0	0	0	0	0	0	15	0	0	1	0	15	15	19.4989	1.0066e-05	3.63775
Q9UJS0	675	Calcium-binding mitochondrial carrier protein Aralar2 OS=Homo sapiens GN=SLC25A13 PE=1 SV=2	0	0	0	0	34	0	14	0	0	0	17	0	1	2	34	31	65	0.297571	0.585409	-0.191128
Q6NUK1	477	Calcium-binding mitochondrial carrier protein SCaMC-1 OS=Homo sapiens GN=SLC25A24 PE=1 SV=2	0	0	5	0	0	0	0	0	13	0	0	0	1	1	5	13	18	3.25307	0.0712896	1.1263
Q9Y2V2	147	Calcium-regulated heat-stable protein 1 OS=Homo sapiens GN=CARHSP1 PE=1 SV=2	14	0	8	12	6	12	0	10	12	0	11	12	5	4	52	45	97	0.851884	0.35602	-0.266159
Q9HB71	228	Calcyclin-binding protein OS=Homo sapiens GN=CACYBP PE=1 SV=2	15	16	0	0	0	15	18	0	0	10	0	0	3	2	46	28	74	5.20647	0.022503	-0.754769
P62158	149	Calmodulin OS=Homo sapiens GN=CALM1 PE=1 SV=2; Additional IDs concatenated into MaxParsimony group: E7EMB3, H0Y7A7, E7ETZ0	115	78	92	77	80	77	55	84	69	80	88	85	6	6	519	461	980	6.43168	0.0112103	-0.233767
P27482	149	Calmodulin-like protein 3 OS=Homo sapiens GN=CALML3 PE=1 SV=2	33	0	41	0	0	0	0	0	0	0	0	0	2	0	74	0	74	105.141	1.13722e-24	-5.9749
Q9NZT1	146	Calmodulin-like protein 5 OS=Homo sapiens GN=CALML5 PE=1 SV=2	0	0	0	44	0	0	0	0	0	0	0	0	1	0	44	0	44	62.2289	3.05773e-15	-5.24095
P27824	592	Calnexin OS=Homo sapiens GN=CANX PE=1 SV=2	97	53	64	81	100	58	90	82	45	86	114	69	6	6	453	486	939	0.168693	0.681276	0.0384698
P07384	714	Calpain-1 catalytic subunit OS=Homo sapiens GN=CAPN1 PE=1 SV=1	0	0	0	0	0	25	0	0	0	0	33	0	1	1	25	33	58	0.779674	0.377241	0.321047
Q6MZZ7	669	Calpain-13 OS=Homo sapiens GN=CAPN13 PE=1 SV=2	0	13	0	0	0	0	0	0	0	0	0	0	1	0	13	0	13	17.9049	2.32218e-05	-3.57382
P17655	700	Calpain-2 catalytic subunit OS=Homo sapiens GN=CAPN2 PE=1 SV=6	21	0	0	0	0	0	0	10	0	0	13	0	1	2	21	23	44	0.0244621	0.875715	0.0614071
Q15417	329	Calponin-3 OS=Homo sapiens GN=CNN3 PE=1 SV=1	0	17	0	8	0	20	0	0	0	0	11	0	3	1	45	11	56	23.4454	1.28508e-06	-1.97965
P27797	417	Calreticulin OS=Homo sapiens GN=CALR PE=1 SV=1	203	68	49	44	76	57	67	110	75	45	131	82	6	6	497	510	1007	0.0789174	0.77877	-0.0256705
P22676	271	Calretinin OS=Homo sapiens GN=CALB2 PE=2 SV=2	0	0	71	0	0	0	0	0	0	0	0	0	1	0	71	0	71	100.85	9.92254e-24	-5.91619
O43852	315	Calumenin OS=Homo sapiens GN=CALU PE=1 SV=2	26	20	6	0	22	9	13	24	0	6	16	0	5	4	83	59	142	5.17069	0.0229711	-0.54665
P17612	351	cAMP-dependent protein kinase catalytic subunit alpha OS=Homo sapiens GN=PRKACA PE=1 SV=2	11	0	0	0	0	0	0	0	0	0	0	0	1	0	11	0	11	15.0489	0.000104762	-3.35562
P10644	381	cAMP-dependent protein kinase type I-alpha regulatory subunit OS=Homo sapiens GN=PRKAR1A PE=1 SV=1; Additional IDs concatenated into MaxParsimony group: E7EPB3, K7EM13	27	16	0	16	0	16	25	37	27	0	8	5	4	5	75	102	177	3.03614	0.0814295	0.374687
P13861	404	cAMP-dependent protein kinase type II-alpha regulatory subunit OS=Homo sapiens GN=PRKAR2A PE=1 SV=2	14	0	0	0	0	6	7	6	0	0	0	0	2	2	20	13	33	1.7894	0.180999	-0.639324
P0DMV1	189	Cancer/testis antigen family 45 member A8 OS=Homo sapiens GN=CT45A8 PE=3 SV=1; Additional IDs concatenated into MaxParsimony group: Q5DJT8, P0DMU7, P0DMU8, P0DMV2, Q5HYN5, P0DMV0, Q8NHU0, P0DMU9	0	0	0	0	0	0	20	0	0	0	0	0	0	1	0	20	20	26.2102	3.06208e-07	4.0248
P31327	1500	Carbamoyl-phosphate synthase [ammonia], mitochondrial OS=Homo sapiens GN=CPS1 PE=1 SV=2	0	0	0	0	0	0	57	0	0	0	0	0	0	1	0	57	57	75.9054	2.97592e-18	5.4798
Q16790	459	Carbonic anhydrase 9 OS=Homo sapiens GN=CA9 PE=1 SV=2	0	3	0	0	0	0	0	0	0	0	0	0	1	0	3	0	3	3.67755	0.0551497	-1.82833
P16152	277	Carbonyl reductase [NADPH] 1 OS=Homo sapiens GN=CBR1 PE=1 SV=3	31	17	33	25	10	23	35	7	38	42	58	37	6	6	139	217	356	13.9938	0.00018341	0.575607
Q96DG6	245	Carboxymethylenebutenolidase homolog OS=Homo sapiens GN=CMBL PE=1 SV=1	6	12	0	17	5	0	0	0	13	0	0	0	4	1	40	13	53	15.4772	8.35082e-05	-1.59637
O75976	1380	Carboxypeptidase D OS=Homo sapiens GN=CPD PE=1 SV=2	0	0	0	0	0	0	24	0	0	0	0	0	0	1	0	24	24	31.5808	1.9131e-08	4.27364
P16870	476	Carboxypeptidase E OS=Homo sapiens GN=CPE PE=1 SV=1	0	0	0	0	0	0	56	9	0	0	0	0	0	2	0	65	65	86.6525	1.29366e-20	5.66551
P06731	702	Carcinoembryonic antigen-related cell adhesion molecule 5 OS=Homo sapiens GN=CEACAM5 PE=1 SV=3; Additional IDs concatenated into MaxParsimony group: A0A024R0K5, A0A087WYX0, M0QYM2	52	0	12	0	8	0	0	67	15	0	11	0	3	3	72	93	165	1.83931	0.175032	0.300986
P40199	344	Carcinoembryonic antigen-related cell adhesion molecule 6 OS=Homo sapiens GN=CEACAM6 PE=1 SV=3	48	0	0	0	5	0	0	40	0	0	0	0	2	1	53	40	93	2.42031	0.119771	-0.458094
P50416	773	Carnitine O-palmitoyltransferase 1, liver isoform OS=Homo sapiens GN=CPT1A PE=1 SV=2	0	12	0	0	0	0	0	0	0	0	0	0	1	0	12	0	12	16.4767	4.9251e-05	-3.46884
Q8NEV1	391	Casein kinase II subunit alpha 3 OS=Homo sapiens GN=CSNK2A3 PE=1 SV=2; Additional IDs concatenated into MaxParsimony group: P68400, E7EU96	0	8	0	0	8	6	10	13	0	9	16	0	3	4	22	48	70	8.73296	0.00312508	1.02026
Q9BXW7	423	Cat eye syndrome critical region protein 5 OS=Homo sapiens GN=CECR5 PE=1 SV=1	0	10	0	0	0	5	7	6	18	8	14	0	2	5	15	53	68	20.7361	5.27119e-06	1.67662
P04040	527	Catalase OS=Homo sapiens GN=CAT PE=1 SV=3	0	0	0	6	0	6	0	0	0	0	0	0	2	0	12	0	12	16.4767	4.9251e-05	-3.46884
P21964	271	Catechol O-methyltransferase OS=Homo sapiens GN=COMT PE=1 SV=2	0	0	0	0	0	0	38	15	0	0	0	0	0	2	0	53	53	70.5319	4.52874e-17	5.37714
P35221	906	Catenin alpha-1 OS=Homo sapiens GN=CTNNA1 PE=1 SV=1; Additional IDs concatenated into MaxParsimony group: G3XAM7	46	18	12	23	0	11	22	19	0	39	26	0	5	4	110	106	216	0.349722	0.554271	-0.115656
P35222	781	Catenin beta-1 OS=Homo sapiens GN=CTNNB1 PE=1 SV=1; Additional IDs concatenated into MaxParsimony group: B4DGU4	37	24	0	22	0	12	16	13	0	31	38	24	4	5	95	122	217	2.29169	0.130068	0.294079
O60716	968	Catenin delta-1 OS=Homo sapiens GN=CTNND1 PE=1 SV=1; Additional IDs concatenated into MaxParsimony group: C9JZR2	35	27	0	20	0	20	20	0	0	91	24	0	4	3	102	135	237	3.28071	0.0700984	0.337496
P07858	339	Cathepsin B OS=Homo sapiens GN=CTSB PE=1 SV=3	0	6	0	10	0	10	8	5	0	6	0	0	3	3	26	19	45	1.40375	0.236097	-0.491159
P07339	412	Cathepsin D OS=Homo sapiens GN=CTSD PE=1 SV=1; Additional IDs concatenated into MaxParsimony group: A0A1B0GWE8, A0A1B0GVD5, A0A1B0GV23, A0A1B0GW44, A0A1B0GVP3	14	39	33	27	30	31	0	20	0	28	12	0	6	3	174	60	234	62.9403	2.13063e-15	-1.5801
A5YKK6	2376	CCR4-NOT transcription complex subunit 1 OS=Homo sapiens GN=CNOT1 PE=1 SV=2	0	0	0	0	0	8	0	0	0	0	0	0	1	0	8	0	8	10.7689	0.00103219	-2.95035
Q13740	583	CD166 antigen OS=Homo sapiens GN=ALCAM PE=1 SV=2; Additional IDs concatenated into MaxParsimony group: F5GXJ9	0	0	11	0	0	0	0	0	31	0	8	0	1	2	11	39	50	15.2777	9.28035e-05	1.65358
Q9Y5K6	639	CD2-associated protein OS=Homo sapiens GN=CD2AP PE=1 SV=1	0	0	0	0	0	0	0	0	0	0	25	0	0	1	0	25	25	32.9236	9.58513e-09	4.32968
P16070	742	CD44 antigen OS=Homo sapiens GN=CD44 PE=1 SV=3; Additional IDs concatenated into MaxParsimony group: H0YD13, H0Y2P0, H0Y5E4, H0YCV9, H0YDW7, H0YD17, H0YDX6	0	3	0	9	0	0	0	23	0	16	0	0	2	2	12	39	51	13.7659	0.000207061	1.54037
Q8N163	923	Cell cycle and apoptosis regulator protein 2 OS=Homo sapiens GN=CCAR2 PE=1 SV=2; Additional IDs concatenated into MaxParsimony group: H0YB24	20	0	34	49	7	27	37	20	0	28	41	0	5	4	137	126	263	1.0619	0.302782	-0.182488
P60953	191	Cell division control protein 42 homolog OS=Homo sapiens GN=CDC42 PE=1 SV=2	13	11	0	11	7	11	13	21	9	12	19	0	5	5	53	74	127	2.62507	0.105188	0.409395
Q99459	802	Cell division cycle 5-like protein OS=Homo sapiens GN=CDC5L PE=1 SV=2	14	12	0	10	0	14	0	0	0	10	9	0	4	2	50	19	69	15.7084	7.38945e-05	-1.4026
P62633	177	Cellular nucleic acid-binding protein OS=Homo sapiens GN=CNBP PE=1 SV=1; Additional IDs concatenated into MaxParsimony group: D6RAT4	0	6	0	0	0	3	0	0	0	6	0	0	2	1	9	6	15	0.717791	0.39687	-0.562368
P29762	137	Cellular retinoic acid-binding protein 1 OS=Homo sapiens GN=CRABP1 PE=1 SV=2; Additional IDs concatenated into MaxParsimony group: Q5SYZ4, B5MCB5	3	0	10	28	41	0	0	0	7	0	0	29	4	2	82	36	118	20.3923	6.30845e-06	-1.22327
P29373	138	Cellular retinoic acid-binding protein 2 OS=Homo sapiens GN=CRABP2 PE=1 SV=2	0	0	25	18	25	0	0	0	0	0	0	0	3	0	68	0	68	96.5584	8.66501e-23	-5.85499
Q7Z7K6	275	Centromere protein V OS=Homo sapiens GN=CENPV PE=1 SV=1	0	0	0	0	0	0	0	0	7	0	0	3	0	2	0	10	10	12.7927	0.000347978	3.1072
Q66GS9	1140	Centrosomal protein of 135 kDa OS=Homo sapiens GN=CEP135 PE=1 SV=2	0	0	0	0	0	5	6	0	0	0	0	0	1	1	5	6	11	0.050434	0.82231	0.151351
P00450	1065	Ceruloplasmin OS=Homo sapiens GN=CP PE=1 SV=1	0	0	0	0	0	0	147	0	0	0	0	0	0	1	0	147	147	196.829	1.0274e-44	6.82801
Q7LBR1	199	Charged multivesicular body protein 1b OS=Homo sapiens GN=CHMP1B PE=1 SV=1	0	6	0	0	0	0	0	0	0	0	0	0	1	0	6	0	6	7.92125	0.00488575	-2.59887
O43633	222	Charged multivesicular body protein 2a OS=Homo sapiens GN=CHMP2A PE=1 SV=1; Additional IDs concatenated into MaxParsimony group: M0R1T5	0	0	0	0	0	0	0	0	0	0	10	0	0	1	0	10	10	12.7927	0.000347978	3.1072
Q9H444	224	Charged multivesicular body protein 4b OS=Homo sapiens GN=CHMP4B PE=1 SV=1	20	0	0	9	0	6	0	0	0	0	0	0	3	0	35	0	35	49.3569	2.13383e-12	-4.92096
O00299	241	Chloride intracellular channel protein 1 OS=Homo sapiens GN=CLIC1 PE=1 SV=4; Additional IDs concatenated into MaxParsimony group: E9PF58	38	21	15	28	14	24	47	38	22	24	46	17	6	6	140	194	334	6.57179	0.0103608	0.404562
Q96NY7	704	Chloride intracellular channel protein 6 OS=Homo sapiens GN=CLIC6 PE=2 SV=3	108	0	0	0	44	0	0	0	23	0	0	0	2	1	152	23	175	111.831	3.89198e-26	-2.72337
Q9Y3Y2	248	Chromatin target of PRMT1 protein OS=Homo sapiens GN=CHTOP PE=1 SV=2; Additional IDs concatenated into MaxParsimony group: X6R700, A0A087X1B7	7	0	0	4	4	0	0	0	0	0	9	5	3	2	15	14	29	0.090181	0.763947	-0.154418
P83916	185	Chromobox protein homolog 1 OS=Homo sapiens GN=CBX1 PE=1 SV=1	8	18	13	0	16	17	0	0	6	0	20	16	5	3	72	42	114	9.30913	0.00228014	-0.823094
Q13185	183	Chromobox protein homolog 3 OS=Homo sapiens GN=CBX3 PE=1 SV=4; Additional IDs concatenated into MaxParsimony group: J3KS05, B5MD17, K7ELA4	19	25	22	28	32	38	13	31	11	33	30	24	6	6	164	142	306	2.68249	0.101457	-0.269058
P45973	191	Chromobox protein homolog 5 OS=Homo sapiens GN=CBX5 PE=1 SV=1	8	0	0	0	0	0	0	0	0	0	18	0	1	1	8	18	26	3.45788	0.0629511	0.994609
Q14839	1912	Chromodomain-helicase-DNA-binding protein 4 OS=Homo sapiens GN=CHD4 PE=1 SV=2; Additional IDs concatenated into MaxParsimony group: A0A0C4DGG9, F5GWX5	11	34	11	18	28	41	0	21	17	0	0	0	6	2	143	38	181	69.3801	8.12049e-17	-1.94121
P10645	457	Chromogranin-A OS=Homo sapiens GN=CHGA PE=1 SV=7; Additional IDs concatenated into MaxParsimony group: G5E968	0	0	0	0	16	0	38	120	0	0	32	12	1	4	16	202	218	179.498	6.23687e-41	3.49685
Q96JM3	812	Chromosome alignment-maintaining phosphoprotein 1 OS=Homo sapiens GN=CHAMP1 PE=1 SV=2	0	6	0	0	4	0	0	0	0	0	3	0	2	1	10	3	13	4.12849	0.0421669	-1.46721
Q9P2M7	1197	Cingulin OS=Homo sapiens GN=CGN PE=1 SV=2	0	0	0	0	0	0	88	0	0	0	0	0	0	1	0	88	88	117.553	2.17252e-27	6.09557
O75390	466	Citrate synthase, mitochondrial OS=Homo sapiens GN=CS PE=1 SV=2; Additional IDs concatenated into MaxParsimony group: B4DJV2	83	63	36	44	32	51	52	37	52	45	72	36	6	6	309	294	603	1.31181	0.252067	-0.134434
Q00610	1675	Clathrin heavy chain 1 OS=Homo sapiens GN=CLTC PE=1 SV=5; Additional IDs concatenated into MaxParsimony group: A0A087WVQ6	226	177	111	141	176	157	230	244	194	183	229	136	6	6	988	1216	2204	14.8119	0.000118787	0.23748
P56856	261	Claudin-18 OS=Homo sapiens GN=CLDN18 PE=2 SV=1	0	0	0	0	0	0	0	0	0	0	7	0	0	1	0	7	7	8.77564	0.00305281	2.65973
Q10570	1443	Cleavage and polyadenylation specificity factor subunit 1 OS=Homo sapiens GN=CPSF1 PE=1 SV=2	0	9	0	0	0	0	0	0	0	0	0	0	1	0	9	0	9	12.1948	0.00047923	-3.09846
Q9P2I0	782	Cleavage and polyadenylation specificity factor subunit 2 OS=Homo sapiens GN=CPSF2 PE=1 SV=2	0	0	0	0	0	0	6	0	0	0	7	0	0	2	0	13	13	16.8155	4.11965e-05	3.44826
O43809	227	Cleavage and polyadenylation specificity factor subunit 5 OS=Homo sapiens GN=NUDT21 PE=1 SV=1; Additional IDs concatenated into MaxParsimony group: H3BND3	32	25	14	21	25	30	18	19	20	18	19	23	6	6	147	117	264	4.84025	0.0278029	-0.389176
Q16630	551	Cleavage and polyadenylation specificity factor subunit 6 OS=Homo sapiens GN=CPSF6 PE=1 SV=2; Additional IDs concatenated into MaxParsimony group: F8WJN3	12	12	0	11	0	10	14	0	10	16	13	0	4	4	45	53	98	0.350338	0.553922	0.167425
P33240	577	Cleavage stimulation factor subunit 2 OS=Homo sapiens GN=CSTF2 PE=1 SV=1; Additional IDs concatenated into MaxParsimony group: E7EWR4, E9PID8, Q9H0L4	0	0	0	17	0	11	8	6	9	0	0	0	2	3	28	23	51	0.725655	0.394295	-0.333265
Q96KA5	538	Cleft lip and palate transmembrane protein 1-like protein OS=Homo sapiens GN=CLPTM1L PE=1 SV=1; Additional IDs concatenated into MaxParsimony group: G5E9Z2	0	0	0	0	12	0	0	0	0	0	0	0	1	0	12	0	12	16.4767	4.9251e-05	-3.46884
P10909	449	Clusterin OS=Homo sapiens GN=CLU PE=1 SV=1; Additional IDs concatenated into MaxParsimony group: H0YC35	0	0	0	3	0	0	26	8	0	0	0	0	1	2	3	34	37	28.7508	8.23177e-08	2.98948
Q14019	142	Coactosin-like protein OS=Homo sapiens GN=COTL1 PE=1 SV=3	52	0	60	0	68	0	0	0	69	0	11	67	3	3	180	147	327	4.9224	0.0265106	-0.352958
P53621	1224	Coatomer subunit alpha OS=Homo sapiens GN=COPA PE=1 SV=2	49	35	25	40	42	35	91	69	34	0	60	42	6	5	226	296	522	6.61688	0.0101017	0.324956
P53618	953	Coatomer subunit beta OS=Homo sapiens GN=COPB1 PE=1 SV=3; Additional IDs concatenated into MaxParsimony group: E9PP73	13	0	0	7	16	10	37	28	0	0	19	14	4	4	46	98	144	16.96	3.81754e-05	1.00826
P35606	906	Coatomer subunit beta' OS=Homo sapiens GN=COPB2 PE=1 SV=2	0	0	0	17	23	18	44	42	0	0	36	0	3	3	58	122	180	20.5115	5.92747e-06	0.994268
P48444	511	Coatomer subunit delta OS=Homo sapiens GN=ARCN1 PE=1 SV=1; Additional IDs concatenated into MaxParsimony group: B0YIW6	14	8	9	10	12	0	30	25	0	0	22	0	5	3	53	77	130	3.46104	0.0628308	0.465811
Q9Y678	874	Coatomer subunit gamma-1 OS=Homo sapiens GN=COPG1 PE=1 SV=1	4	12	7	0	6	10	47	20	0	0	22	7	5	4	39	96	135	22.3448	2.27831e-06	1.21024
Q9UBF2	871	Coatomer subunit gamma-2 OS=Homo sapiens GN=COPG2 PE=1 SV=1	8	0	0	0	9	4	0	3	0	0	0	0	3	1	21	3	24	15.6551	7.60091e-05	-2.45116
P23528	166	Cofilin-1 OS=Homo sapiens GN=CFL1 PE=1 SV=3; Additional IDs concatenated into MaxParsimony group: E9PK25, F6RFD5	62	69	43	81	78	82	88	69	61	73	66	57	6	6	415	414	829	0.437585	0.50829	-0.066358
Q96CT7	223	Coiled-coil domain-containing protein 124 OS=Homo sapiens GN=CCDC124 PE=1 SV=1	13	14	7	0	2	4	0	12	4	9	0	6	5	4	40	31	71	1.5584	0.211899	-0.417934
Q96A33	483	Coiled-coil domain-containing protein 47 OS=Homo sapiens GN=CCDC47 PE=1 SV=1	0	0	0	7	0	0	0	0	0	0	0	0	1	0	7	0	7	9.34421	0.00223691	-2.78529
Q16204	474	Coiled-coil domain-containing protein 6 OS=Homo sapiens GN=CCDC6 PE=1 SV=2	17	0	0	0	0	0	0	0	0	0	0	0	1	0	17	0	17	23.6203	1.17346e-06	-3.93077
O75534	798	Cold shock domain-containing protein E1 OS=Homo sapiens GN=CSDE1 PE=1 SV=2; Additional IDs concatenated into MaxParsimony group: E9PLT0	0	8	0	7	0	0	0	0	0	0	0	0	2	0	15	0	15	20.7622	5.19994e-06	-3.76331
Q14011	172	Cold-inducible RNA-binding protein OS=Homo sapiens GN=CIRBP PE=1 SV=1	0	14	40	13	19	23	0	14	18	0	25	27	5	4	109	84	193	4.41694	0.0355839	-0.433953
P02452	1464	Collagen alpha-1(I) chain OS=Homo sapiens GN=COL1A1 PE=1 SV=5	12	45	30	15	14	39	28	31	42	29	16	24	6	6	155	170	325	0.193497	0.660022	0.0695151
P02462	1669	Collagen alpha-1(IV) chain OS=Homo sapiens GN=COL4A1 PE=1 SV=3	0	5	0	0	0	0	0	0	0	0	0	0	1	0	5	0	5	6.50096	0.0107816	-2.38474
P12109	1028	Collagen alpha-1(VI) chain OS=Homo sapiens GN=COL6A1 PE=1 SV=3; Additional IDs concatenated into MaxParsimony group: A0A087X0S5	5	27	26	0	0	4	21	14	9	0	0	15	4	4	62	59	121	0.261191	0.609303	-0.132915
P39060	1754	Collagen alpha-1(XVIII) chain OS=Homo sapiens GN=COL18A1 PE=1 SV=5	0	4	0	0	0	0	0	0	0	0	0	0	1	0	4	0	4	5.08512	0.024132	-2.13319
Q8NFW1	1626	Collagen alpha-1(XXII) chain OS=Homo sapiens GN=COL22A1 PE=2 SV=2	0	0	0	0	0	0	0	0	0	0	8	0	0	1	0	8	8	10.1136	0.00147176	2.82479
P08123	1366	Collagen alpha-2(I) chain OS=Homo sapiens GN=COL1A2 PE=1 SV=7	10	41	36	15	24	35	34	33	51	27	18	23	6	6	161	186	347	0.878436	0.34863	0.144069
P08572	1712	Collagen alpha-2(IV) chain OS=Homo sapiens GN=COL4A2 PE=1 SV=4	0	14	0	0	0	0	0	0	0	0	0	0	1	0	14	0	14	19.3334	1.09767e-05	-3.67167
P12110	1019	Collagen alpha-2(VI) chain OS=Homo sapiens GN=COL6A2 PE=1 SV=4	0	30	22	0	0	0	20	5	6	0	0	0	2	3	52	31	83	6.28768	0.012158	-0.786392
P12111	3177	Collagen alpha-3(VI) chain OS=Homo sapiens GN=COL6A3 PE=1 SV=5; Additional IDs concatenated into MaxParsimony group: E7ENL6	0	168	121	0	0	0	121	72	0	32	0	81	2	4	289	306	595	0.0276798	0.867864	0.019362
P01024	1663	Complement C3 OS=Homo sapiens GN=C3 PE=1 SV=2	0	0	0	20	0	0	0	0	0	0	0	0	1	0	20	0	20	27.9083	1.27201e-07	-4.15036
Q07021	282	Complement component 1 Q subcomponent-binding protein, mitochondrial OS=Homo sapiens GN=C1QBP PE=1 SV=1	9	17	5	13	9	9	18	7	7	9	10	8	6	6	62	59	121	0.261191	0.609303	-0.132915
O75131	537	Copine-3 OS=Homo sapiens GN=CPNE3 PE=1 SV=1	13	16	11	9	15	9	26	0	0	6	11	11	6	4	73	54	127	3.72638	0.0535593	-0.48932
O75367	372	Core histone macro-H2A.1 OS=Homo sapiens GN=H2AFY PE=1 SV=4	49	42	61	41	67	46	18	48	47	35	57	49	6	6	306	254	560	7.36502	0.0066505	-0.33065
Q9P0M6	372	Core histone macro-H2A.2 OS=Homo sapiens GN=H2AFY2 PE=1 SV=3	0	33	29	18	20	24	0	24	26	20	22	28	5	5	124	120	244	0.354579	0.551533	-0.109658
Q13951	182	Core-binding factor subunit beta OS=Homo sapiens GN=CBFB PE=1 SV=2; Additional IDs concatenated into MaxParsimony group: J3KS23, J3KRT0	0	6	0	7	0	0	0	0	0	6	0	0	2	1	13	6	19	2.87861	0.0897632	-1.03773
Q9BR76	489	Coronin-1B OS=Homo sapiens GN=CORO1B PE=1 SV=1	13	6	0	7	0	0	18	20	9	6	18	0	3	5	26	71	97	19.6881	9.11697e-06	1.34421
Q9ULV4	474	Coronin-1C OS=Homo sapiens GN=CORO1C PE=1 SV=1; Additional IDs concatenated into MaxParsimony group: B4E3S0	16	10	15	8	18	10	0	7	8	27	12	29	6	5	77	83	160	0.0395883	0.842288	0.0438221
P57737	925	Coronin-7 OS=Homo sapiens GN=CORO7 PE=1 SV=2; Additional IDs concatenated into MaxParsimony group: A0A0A6YYL4	0	0	0	0	0	0	0	0	0	0	51	0	0	1	0	51	51	67.8453	1.76841e-16	5.32294
P24468	414	COUP transcription factor 2 OS=Homo sapiens GN=NR2F2 PE=1 SV=1	9	0	0	0	0	0	0	0	0	0	0	0	1	0	9	0	9	12.1948	0.00047923	-3.09846
P12277	381	Creatine kinase B-type OS=Homo sapiens GN=CKB PE=1 SV=1	177	69	199	127	38	234	0	133	139	149	57	137	6	5	844	615	1459	46.8675	7.59534e-12	-0.520144
P12532	417	Creatine kinase U-type, mitochondrial OS=Homo sapiens GN=CKMT1A PE=1 SV=1	0	0	0	0	0	0	36	42	0	0	30	0	0	3	0	108	108	144.425	2.86933e-33	6.38739
P46109	303	Crk-like protein OS=Homo sapiens GN=CRKL PE=1 SV=1	0	5	0	0	6	0	28	4	0	0	4	0	2	3	11	36	47	12.8082	0.000345104	1.54182
Q9BZJ0	848	Crooked neck-like protein 1 OS=Homo sapiens GN=CRNKL1 PE=1 SV=4; Additional IDs concatenated into MaxParsimony group: Q5JY65	4	10	0	0	0	0	0	0	0	0	6	0	2	1	14	6	20	3.55999	0.0591882	-1.13558
Q13363	440	C-terminal-binding protein 1 OS=Homo sapiens GN=CTBP1 PE=1 SV=2; Additional IDs concatenated into MaxParsimony group: P56545, D6RAX2	10	14	6	21	19	12	0	4	3	7	26	0	6	4	82	40	122	16.5804	4.66295e-05	-1.07609
P17812	591	CTP synthase 1 OS=Homo sapiens GN=CTPS1 PE=1 SV=2	18	15	0	0	0	11	0	16	0	0	0	0	3	1	44	16	60	14.7137	0.000125135	-1.45427
Q86VP6	1230	Cullin-associated NEDD8-dissociated protein 1 OS=Homo sapiens GN=CAND1 PE=1 SV=2; Additional IDs concatenated into MaxParsimony group: O75155	47	78	74	76	38	89	46	56	66	65	143	59	6	6	402	435	837	0.261895	0.608821	0.0507875
P06493	297	Cyclin-dependent kinase 1 OS=Homo sapiens GN=CDK1 PE=1 SV=3; Additional IDs concatenated into MaxParsimony group: A0A087WZZ9, E5RIU6, A0A024QZP7	6	19	0	0	5	0	0	10	0	0	0	0	3	1	30	10	40	11.2148	0.000811481	-1.53683
P42773	168	Cyclin-dependent kinase 4 inhibitor C OS=Homo sapiens GN=CDKN2C PE=1 SV=1	0	0	4	0	4	0	0	0	0	0	0	0	2	0	8	0	8	10.7689	0.00103219	-2.95035
P11802	303	Cyclin-dependent kinase 4 OS=Homo sapiens GN=CDK4 PE=1 SV=2; Additional IDs concatenated into MaxParsimony group: F8VWX7, F8VTV8, F8VYH9, F8W1L8, F8VZ51, F8VZZ0, F8VXD2	5	4	6	0	0	8	0	6	0	6	3	7	4	4	23	22	45	0.0860902	0.769208	-0.123544
P04080	98	Cystatin-B OS=Homo sapiens GN=CSTB PE=1 SV=2	11	11	16	20	11	13	6	7	12	15	17	5	6	6	82	62	144	3.7134	0.0539773	-0.459296
P01034	146	Cystatin-C OS=Homo sapiens GN=CST3 PE=1 SV=1	0	0	0	0	0	0	0	0	0	0	6	0	0	1	0	6	6	7.43926	0.00638162	2.47331
P50238	77	Cysteine-rich protein 1 OS=Homo sapiens GN=CRIP1 PE=1 SV=3	7	5	0	0	0	0	0	6	10	0	5	0	2	3	12	21	33	2.07853	0.149384	0.685082
P52943	208	Cysteine-rich protein 2 OS=Homo sapiens GN=CRIP2 PE=1 SV=1	0	0	17	0	0	0	0	12	5	0	0	0	1	2	17	17	34	0.0158615	0.899777	-0.0627826
P49589	748	Cysteine--tRNA ligase, cytoplasmic OS=Homo sapiens GN=CARS PE=1 SV=3; Additional IDs concatenated into MaxParsimony group: B4DKY1	0	14	0	0	0	18	11	0	0	0	0	0	2	1	32	11	43	11.5095	0.000692433	-1.50348
P00167	134	Cytochrome b5 OS=Homo sapiens GN=CYB5A PE=1 SV=2	6	7	10	8	12	11	5	0	15	12	5	10	6	5	54	47	101	0.833987	0.361122	-0.258277
P31930	480	Cytochrome b-c1 complex subunit 1, mitochondrial OS=Homo sapiens GN=UQCRC1 PE=1 SV=3	25	0	10	19	0	9	31	0	10	7	58	13	4	5	63	119	182	15.1266	0.000100535	0.84179
P22695	453	Cytochrome b-c1 complex subunit 2, mitochondrial OS=Homo sapiens GN=UQCRC2 PE=1 SV=3; Additional IDs concatenated into MaxParsimony group: H3BRG4, H3BSJ9, H3BP04, H3BUI9, H3BUE4, A0A087WVZ4	19	6	0	7	15	2	29	5	0	6	45	9	5	5	49	94	143	12.4737	0.000412719	0.860058
P07919	91	Cytochrome b-c1 complex subunit 6, mitochondrial OS=Homo sapiens GN=UQCRH PE=1 SV=2	7	7	0	0	5	5	0	0	0	0	0	0	4	0	24	0	24	33.627	6.67605e-09	-4.3992
P14927	111	Cytochrome b-c1 complex subunit 7 OS=Homo sapiens GN=UQCRB PE=1 SV=2; Additional IDs concatenated into MaxParsimony group: B7Z2R2	8	0	0	0	6	0	9	3	0	0	7	0	2	3	14	19	33	0.550242	0.458219	0.346359
P47985	274	Cytochrome b-c1 complex subunit Rieske, mitochondrial OS=Homo sapiens GN=UQCRFS1 PE=1 SV=2	10	0	0	0	0	0	20	0	0	0	21	0	1	2	10	41	51	18.7128	1.51959e-05	1.84642
P99999	105	Cytochrome c OS=Homo sapiens GN=CYCS PE=1 SV=2; Additional IDs concatenated into MaxParsimony group: C9JFR7	0	0	0	15	12	9	13	12	0	0	15	0	3	3	36	40	76	0.0720752	0.788339	0.0843889
P00403	227	Cytochrome c oxidase subunit 2 OS=Homo sapiens GN=MT-CO2 PE=1 SV=1	21	14	15	14	18	0	0	0	0	0	37	0	5	1	82	37	119	19.385	1.06841e-05	-1.18504
P13073	169	Cytochrome c oxidase subunit 4 isoform 1, mitochondrial OS=Homo sapiens GN=COX4I1 PE=1 SV=1; Additional IDs concatenated into MaxParsimony group: H3BNV9, H3BN72, H3BPG0, Q86WV2	9	4	5	9	15	4	15	4	0	0	21	0	6	3	46	40	86	0.716696	0.39723	-0.258744
P20674	150	Cytochrome c oxidase subunit 5A, mitochondrial OS=Homo sapiens GN=COX5A PE=1 SV=2; Additional IDs concatenated into MaxParsimony group: H3BNX8, H3BV69	12	0	0	0	0	0	17	13	0	0	21	0	1	3	12	51	63	24.1295	9.00707e-07	1.91688
P14854	86	Cytochrome c oxidase subunit 6B1 OS=Homo sapiens GN=COX6B1 PE=1 SV=2	0	0	0	0	0	11	14	0	0	0	21	0	1	2	11	35	46	12.0104	0.000529035	1.50255
P08574	325	Cytochrome c1, heme protein, mitochondrial OS=Homo sapiens GN=CYC1 PE=1 SV=3	6	5	3	3	5	2	0	0	0	2	7	0	6	2	24	9	33	7.62803	0.00574681	-1.36353
P21399	889	Cytoplasmic aconitate hydratase OS=Homo sapiens GN=ACO1 PE=1 SV=3	9	0	0	0	0	0	0	0	12	0	14	0	1	2	9	26	35	7.78308	0.00527377	1.34795
Q14204	4646	Cytoplasmic dynein 1 heavy chain 1 OS=Homo sapiens GN=DYNC1H1 PE=1 SV=5	203	136	76	172	99	124	146	209	79	162	151	282	6	6	810	1029	1839	17.542	2.81035e-05	0.283031
Q13409	638	Cytoplasmic dynein 1 intermediate chain 2 OS=Homo sapiens GN=DYNC1I2 PE=1 SV=3	14	10	0	11	0	6	7	6	4	0	11	13	4	5	41	41	82	0.0385854	0.844272	-0.0627886
O43237	492	Cytoplasmic dynein 1 light intermediate chain 2 OS=Homo sapiens GN=DYNC1LI2 PE=1 SV=1	0	0	0	7	0	0	0	0	0	0	0	10	1	1	7	10	17	0.397997	0.528125	0.384696
Q7L576	1253	Cytoplasmic FMR1-interacting protein 1 OS=Homo sapiens GN=CYFIP1 PE=1 SV=1; Additional IDs concatenated into MaxParsimony group: E7EVJ5, H7C229, E7EW33	8	16	0	0	9	10	17	0	0	0	16	0	4	2	43	33	76	1.77929	0.182236	-0.432419
Q96F07	1278	Cytoplasmic FMR1-interacting protein 2 OS=Homo sapiens GN=CYFIP2 PE=1 SV=2	0	0	8	0	11	0	0	0	0	0	0	0	2	0	19	0	19	26.4789	2.66437e-07	-4.08081
Q07065	602	Cytoskeleton-associated protein 4 OS=Homo sapiens GN=CKAP4 PE=1 SV=2	0	43	0	107	0	87	97	69	0	24	62	28	3	5	237	280	517	1.95424	0.162131	0.176781
P28838	519	Cytosol aminopeptidase OS=Homo sapiens GN=LAP3 PE=1 SV=3	44	45	16	30	33	44	45	0	0	47	27	18	6	4	212	137	349	19.6581	9.26092e-06	-0.68852
Q9H0P0	336	Cytosolic 5'-nucleotidase 3A OS=Homo sapiens GN=NT5C3A PE=1 SV=3; Additional IDs concatenated into MaxParsimony group: X6RM59	0	0	0	0	0	0	23	0	0	0	0	0	0	1	0	23	23	30.2381	3.82136e-08	4.21534
O00154	380	Cytosolic acyl coenzyme A thioester hydrolase OS=Homo sapiens GN=ACOT7 PE=1 SV=3	9	0	18	0	26	14	0	0	18	0	0	0	4	1	67	18	85	32.0554	1.49835e-08	-1.88904
Q96KP4	475	Cytosolic non-specific dipeptidase OS=Homo sapiens GN=CNDP2 PE=1 SV=2	68	35	15	34	74	59	12	7	40	50	33	19	6	6	285	161	446	40.531	1.93526e-10	-0.882605
O43175	533	D-3-phosphoglycerate dehydrogenase OS=Homo sapiens GN=PHGDH PE=1 SV=4; Additional IDs concatenated into MaxParsimony group: Q5SZU1	35	90	34	67	19	55	37	96	0	78	26	36	6	5	300	273	573	2.71958	0.0991239	-0.198475
Q96EP5	407	DAZ-associated protein 1 OS=Homo sapiens GN=DAZAP1 PE=1 SV=1; Additional IDs concatenated into MaxParsimony group: K7EQ55, K7EK33, K7EQ02	10	12	0	0	0	0	14	11	0	10	12	11	2	5	22	58	80	15.1753	9.7976e-05	1.287
Q02338	343	D-beta-hydroxybutyrate dehydrogenase, mitochondrial OS=Homo sapiens GN=BDH1 PE=1 SV=3; Additional IDs concatenated into MaxParsimony group: E9PCG9	0	0	0	0	0	0	0	0	0	0	10	0	0	1	0	10	10	12.7927	0.000347978	3.1072
Q5BKZ1	582	DBIRD complex subunit ZNF326 OS=Homo sapiens GN=ZNF326 PE=1 SV=2	0	0	0	0	0	4	0	0	0	0	5	0	1	1	4	5	9	0.0682911	0.793841	0.188765
Q9H773	170	dCTP pyrophosphatase 1 OS=Homo sapiens GN=DCTPP1 PE=1 SV=1	0	0	0	0	0	10	0	0	0	9	7	0	1	2	10	16	26	1.12677	0.288466	0.553924
Q96HY6	314	DDRGK domain-containing protein 1 OS=Homo sapiens GN=DDRGK1 PE=1 SV=2	11	0	0	13	0	0	0	0	0	0	8	0	2	1	24	8	32	8.94407	0.00278372	-1.51163
Q86YH6	399	Decaprenyl-diphosphate synthase subunit 2 OS=Homo sapiens GN=PDSS2 PE=1 SV=2	0	0	0	0	0	0	0	0	0	0	3	0	0	1	0	3	3	3.45378	0.0631072	1.70277
Q13011	328	Delta(3,5)-Delta(2,4)-dienoyl-CoA isomerase, mitochondrial OS=Homo sapiens GN=ECH1 PE=1 SV=2	37	10	34	0	61	20	30	16	30	0	57	0	5	4	162	133	295	4.25231	0.0391969	-0.345143
P54886	795	Delta-1-pyrroline-5-carboxylate synthase OS=Homo sapiens GN=ALDH18A1 PE=1 SV=2	0	0	0	0	0	0	39	36	0	0	0	0	0	2	0	75	75	100.087	1.45846e-23	5.86838
Q9Y3Z3	626	Deoxynucleoside triphosphate triphosphohydrolase SAMHD1 OS=Homo sapiens GN=SAMHD1 PE=1 SV=2	0	0	0	0	0	24	0	0	0	0	0	0	1	0	24	0	24	33.627	6.67605e-09	-4.3992
P33316	252	Deoxyuridine 5'-triphosphate nucleotidohydrolase, mitochondrial OS=Homo sapiens GN=DUT PE=1 SV=4; Additional IDs concatenated into MaxParsimony group: H0YNW5, H0YKC5, A0A0C4DGL3	0	0	13	11	13	0	14	19	7	10	9	0	3	5	37	59	96	4.15401	0.0415361	0.592838
P17661	470	Desmin OS=Homo sapiens GN=DES PE=1 SV=3	0	0	0	0	0	0	0	38	0	0	66	0	0	2	0	104	104	139.05	4.29499e-32	6.33356
P15924	2871	Desmoplakin OS=Homo sapiens GN=DSP PE=1 SV=3; Additional IDs concatenated into MaxParsimony group: E9PGZ1, Q05682	186	72	0	229	43	79	477	92	104	267	277	0	5	5	609	1217	1826	181.365	2.43957e-41	0.937839
P60981	165	Destrin OS=Homo sapiens GN=DSTN PE=1 SV=3	17	13	13	17	16	8	24	31	12	13	17	9	6	6	84	106	190	1.68191	0.194671	0.26853
Q9Y295	367	Developmentally-regulated GTP-binding protein 1 OS=Homo sapiens GN=DRG1 PE=1 SV=1	0	0	0	0	0	4	0	0	0	0	0	0	1	0	4	0	4	5.08512	0.024132	-2.13319
Q9NR28	239	Diablo homolog, mitochondrial OS=Homo sapiens GN=DIABLO PE=1 SV=1; Additional IDs concatenated into MaxParsimony group: A0A024RBT2, F5H796, F5GXT8	10	10	9	11	10	9	7	9	11	4	21	9	6	6	59	61	120	0.00309478	0.955636	-0.0156692
P09622	509	Dihydrolipoyl dehydrogenase, mitochondrial OS=Homo sapiens GN=DLD PE=1 SV=2; Additional IDs concatenated into MaxParsimony group: E9PEX6	18	19	0	0	19	8	33	16	17	0	38	0	4	4	64	104	168	7.93383	0.00485189	0.627201
P36957	453	Dihydrolipoyllysine-residue succinyltransferase component of 2-oxoglutarate dehydrogenase complex, mitochondrial OS=Homo sapiens GN=DLST PE=1 SV=4	18	14	27	5	10	13	21	11	17	13	23	29	6	6	87	114	201	2.55276	0.110102	0.32245
P09417	244	Dihydropteridine reductase OS=Homo sapiens GN=QDPR PE=1 SV=2	0	0	4	3	2	0	5	0	0	0	13	0	3	2	9	18	27	2.63072	0.104814	0.846505
Q14194	572	Dihydropyrimidinase-related protein 1 OS=Homo sapiens GN=CRMP1 PE=1 SV=1	38	0	52	16	62	18	13	24	36	0	95	51	5	5	186	219	405	1.44697	0.229015	0.171537
Q16555	572	Dihydropyrimidinase-related protein 2 OS=Homo sapiens GN=DPYSL2 PE=1 SV=1	38	30	131	87	37	40	44	0	30	62	70	78	6	5	363	284	647	13.421	0.000248823	-0.416016
A0A1C7CYX9	677	Dihydropyrimidinase-related protein 2 OS=Homo sapiens GN=DPYSL2 PE=1 SV=1; Additional IDs concatenated into MaxParsimony group: E9PD68	37	30	132	85	36	38	43	77	29	61	70	76	6	6	358	356	714	0.430914	0.511541	-0.0709334
Q14195	570	Dihydropyrimidinase-related protein 3 OS=Homo sapiens GN=DPYSL3 PE=1 SV=1	46	0	57	36	81	63	0	53	67	0	85	33	5	4	283	238	521	6.09686	0.0135422	-0.311744
O14531	572	Dihydropyrimidinase-related protein 4 OS=Homo sapiens GN=DPYSL4 PE=1 SV=2	0	0	0	0	0	0	0	0	3	0	0	0	0	1	0	3	3	3.45378	0.0631072	1.70277
Q9BPU6	564	Dihydropyrimidinase-related protein 5 OS=Homo sapiens GN=DPYSL5 PE=1 SV=1	0	0	0	0	0	0	0	0	15	14	0	9	0	3	0	38	38	50.383	1.26485e-12	4.91013
P31513	532	Dimethylaniline monooxygenase [N-oxide-forming] 3 OS=Homo sapiens GN=FMO3 PE=1 SV=5	0	0	0	7	0	0	0	0	0	0	0	0	1	0	7	0	7	9.34421	0.00223691	-2.78529
P53634	463	Dipeptidyl peptidase 1 OS=Homo sapiens GN=CTSC PE=1 SV=2; Additional IDs concatenated into MaxParsimony group: H0YCY8	0	9	0	0	0	0	14	0	0	7	0	0	1	2	9	21	30	4.3566	0.0368659	1.05547
Q9NY33	737	Dipeptidyl peptidase 3 OS=Homo sapiens GN=DPP3 PE=1 SV=2; Additional IDs concatenated into MaxParsimony group: G3V180, G3V1D3, E9PPK9, E9PKK8	26	21	12	29	21	36	30	8	13	0	53	11	6	5	145	115	260	4.8909	0.0269986	-0.394189
P26358	1616	DNA (cytosine-5)-methyltransferase 1 OS=Homo sapiens GN=DNMT1 PE=1 SV=2	13	19	0	0	0	14	0	15	21	14	9	9	3	5	46	68	114	3.35504	0.0669997	0.488834
Q16531	1140	DNA damage-binding protein 1 OS=Homo sapiens GN=DDB1 PE=1 SV=1	60	17	22	31	45	33	31	33	38	21	38	43	6	6	208	204	412	0.407754	0.523112	-0.0906983
O00273	331	DNA fragmentation factor subunit alpha OS=Homo sapiens GN=DFFA PE=1 SV=1	5	0	0	0	0	0	0	0	0	0	0	0	1	0	5	0	5	6.50096	0.0107816	-2.38474
P18858	919	DNA ligase 1 OS=Homo sapiens GN=LIG1 PE=1 SV=1; Additional IDs concatenated into MaxParsimony group: F5GZ28, M0R0Q7	0	6	0	0	3	0	0	3	0	0	0	0	2	1	9	3	12	3.27	0.0705576	-1.3329
P49916	1009	DNA ligase 3 OS=Homo sapiens GN=LIG3 PE=1 SV=2	0	5	0	0	0	5	0	0	0	0	0	0	2	0	10	0	10	13.6215	0.000223607	-3.23276
P43246	934	DNA mismatch repair protein Msh2 OS=Homo sapiens GN=MSH2 PE=1 SV=1; Additional IDs concatenated into MaxParsimony group: E9PHA6	18	29	18	20	15	19	0	12	24	24	19	8	6	5	119	87	206	6.46799	0.0109835	-0.509357
P52701	1360	DNA mismatch repair protein Msh6 OS=Homo sapiens GN=MSH6 PE=1 SV=2	0	37	12	0	0	14	0	0	31	21	0	0	3	2	63	52	115	1.58037	0.208707	-0.333771
P49736	904	DNA replication licensing factor MCM2 OS=Homo sapiens GN=MCM2 PE=1 SV=4; Additional IDs concatenated into MaxParsimony group: H0Y8E6	59	61	27	110	67	41	45	60	62	71	87	56	6	6	365	381	746	7.00611e-05	0.993322	-0.00109188
P25205	808	DNA replication licensing factor MCM3 OS=Homo sapiens GN=MCM3 PE=1 SV=3	47	54	0	112	53	38	37	57	47	83	98	57	5	6	304	379	683	5.31536	0.0211382	0.254525
P33991	863	DNA replication licensing factor MCM4 OS=Homo sapiens GN=MCM4 PE=1 SV=5	46	65	21	96	60	44	22	54	37	74	90	47	6	6	332	324	656	0.756611	0.384391	-0.0979623
P33992	734	DNA replication licensing factor MCM5 OS=Homo sapiens GN=MCM5 PE=1 SV=5	41	39	0	98	40	27	40	59	39	69	76	45	5	6	245	328	573	8.72689	0.00313551	0.356687
Q14566	821	DNA replication licensing factor MCM6 OS=Homo sapiens GN=MCM6 PE=1 SV=1	62	80	26	113	77	46	27	43	57	79	94	54	6	6	404	354	758	5.84006	0.0156653	-0.253139
P33993	719	DNA replication licensing factor MCM7 OS=Homo sapiens GN=MCM7 PE=1 SV=4	63	86	28	116	78	59	42	68	70	102	99	76	6	6	430	457	887	0.0670382	0.795699	0.0248765
P11387	765	DNA topoisomerase 1 OS=Homo sapiens GN=TOP1 PE=1 SV=2	0	10	0	0	0	10	0	0	0	0	0	0	2	0	20	0	20	27.9083	1.27201e-07	-4.15036
P11388	1531	DNA topoisomerase 2-alpha OS=Homo sapiens GN=TOP2A PE=1 SV=3; Additional IDs concatenated into MaxParsimony group: E9PCY5	28	20	0	0	20	0	0	0	40	0	30	25	3	3	68	95	163	3.38603	0.065751	0.412329
Q02880	1626	DNA topoisomerase 2-beta OS=Homo sapiens GN=TOP2B PE=1 SV=3	23	20	0	12	24	12	0	0	0	0	19	22	5	2	91	41	132	21.5825	3.38934e-06	-1.18968
P27695	318	DNA-(apurinic or apyrimidinic site) lyase OS=Homo sapiens GN=APEX1 PE=1 SV=2; Additional IDs concatenated into MaxParsimony group: G3V3M6	30	17	51	53	16	67	43	30	36	41	27	52	6	6	234	229	463	0.490654	0.483636	-0.0938586
P78527	4128	DNA-dependent protein kinase catalytic subunit OS=Homo sapiens GN=PRKDC PE=1 SV=3; Additional IDs concatenated into MaxParsimony group: Q07157, G5E9E7, A0A087X0K9	153	311	221	370	392	265	302	184	281	294	397	231	6	6	1712	1689	3401	2.7847	0.0951685	-0.0828387
P31689	397	DnaJ homolog subfamily A member 1 OS=Homo sapiens GN=DNAJA1 PE=1 SV=2	13	21	0	13	14	16	15	0	0	11	13	11	5	4	77	50	127	6.99343	0.00818094	-0.673488
O60884	412	DnaJ homolog subfamily A member 2 OS=Homo sapiens GN=DNAJA2 PE=1 SV=1	0	0	0	0	0	0	9	0	0	0	0	0	0	1	0	9	9	11.4528	0.000713877	2.9729
P25685	340	DnaJ homolog subfamily B member 1 OS=Homo sapiens GN=DNAJB1 PE=1 SV=4	22	0	0	0	0	0	0	0	0	0	0	0	1	0	22	0	22	30.7675	2.90866e-08	-4.28014
Q9UBS4	358	DnaJ homolog subfamily B member 11 OS=Homo sapiens GN=DNAJB11 PE=1 SV=1; Additional IDs concatenated into MaxParsimony group: H7C2Y5	24	10	0	15	8	3	7	10	0	0	29	0	5	3	60	46	106	2.50257	0.113661	-0.437268
Q8WXX5	260	DnaJ homolog subfamily C member 9 OS=Homo sapiens GN=DNAJC9 PE=1 SV=1	5	0	0	0	0	0	0	0	0	0	0	0	1	0	5	0	5	6.50096	0.0107816	-2.38474
O60762	260	Dolichol-phosphate mannosyltransferase subunit 1 OS=Homo sapiens GN=DPM1 PE=1 SV=1; Additional IDs concatenated into MaxParsimony group: H0Y368, Q5QPK2, Q5QPJ9	0	6	0	0	0	3	0	13	0	7	0	0	2	2	9	20	29	3.74931	0.0528294	0.98912
P39656	456	Dolichyl-diphosphooligosaccharide--protein glycosyltransferase 48 kDa subunit OS=Homo sapiens GN=DDOST PE=1 SV=4; Additional IDs concatenated into MaxParsimony group: A0A0C4DGS1	20	19	0	10	13	10	12	13	13	8	16	10	5	6	72	72	144	0.0679456	0.794352	-0.0627963
P04843	607	Dolichyl-diphosphooligosaccharide--protein glycosyltransferase subunit 1 OS=Homo sapiens GN=RPN1 PE=1 SV=1	101	82	61	67	79	59	66	69	56	76	96	68	6	6	449	431	880	1.56988	0.210224	-0.121853
P04844	631	Dolichyl-diphosphooligosaccharide--protein glycosyltransferase subunit 2 OS=Homo sapiens GN=RPN2 PE=1 SV=3	26	27	13	22	21	22	29	39	15	11	38	19	6	6	131	151	282	0.681992	0.408902	0.140476
P61803	113	Dolichyl-diphosphooligosaccharide--protein glycosyltransferase subunit DAD1 OS=Homo sapiens GN=DAD1 PE=1 SV=3; Additional IDs concatenated into MaxParsimony group: F5GXX5, A0A0B4J239, F5H895	0	3	0	4	4	0	3	4	0	0	4	0	3	3	11	11	22	0.0101825	0.919623	-0.0627811
P46977	705	Dolichyl-diphosphooligosaccharide--protein glycosyltransferase subunit STT3A OS=Homo sapiens GN=STT3A PE=1 SV=2	0	15	0	11	0	12	14	0	0	0	0	0	3	1	38	14	52	12.4585	0.0004161	-1.42681
Q8TCJ2	826	Dolichyl-diphosphooligosaccharide--protein glycosyltransferase subunit STT3B OS=Homo sapiens GN=STT3B PE=1 SV=1	27	0	0	0	0	0	0	24	0	0	28	0	1	2	27	52	79	6.95558	0.0083558	0.851886
Q9Y673	324	Dolichyl-phosphate beta-glucosyltransferase OS=Homo sapiens GN=ALG5 PE=1 SV=1	0	0	0	0	0	0	6	0	0	0	0	0	0	1	0	6	6	7.43926	0.00638162	2.47331
O60216	631	Double-strand-break repair protein rad21 homolog OS=Homo sapiens GN=RAD21 PE=1 SV=2	6	6	0	3	6	4	0	5	10	4	8	16	5	5	25	43	68	4.0417	0.0443892	0.690677
O95793	577	Double-stranded RNA-binding protein Staufen homolog 1 OS=Homo sapiens GN=STAU1 PE=1 SV=2; Additional IDs concatenated into MaxParsimony group: Q5JW30, A0A087X1A5	0	0	0	10	0	0	0	0	0	0	0	0	1	0	10	0	10	13.6215	0.000223607	-3.23276
P55265	1226	Double-stranded RNA-specific adenosine deaminase OS=Homo sapiens GN=ADAR PE=1 SV=4	18	80	19	20	25	21	41	0	0	15	10	11	6	4	183	77	260	49.1659	2.35199e-12	-1.29892
Q16643	649	Drebrin OS=Homo sapiens GN=DBN1 PE=1 SV=4	11	20	18	25	9	18	0	12	0	18	0	23	6	3	101	53	154	17.3238	3.15214e-05	-0.977479
Q9UJU6	430	Drebrin-like protein OS=Homo sapiens GN=DBNL PE=1 SV=1; Additional IDs concatenated into MaxParsimony group: H0Y5J4, B4DDD6	0	4	0	11	0	11	0	12	0	4	7	0	3	3	26	23	49	0.334148	0.563227	-0.231073
Q8TEA8	209	D-tyrosyl-tRNA(Tyr) deacylase 1 OS=Homo sapiens GN=DTD1 PE=1 SV=2	10	0	0	0	0	0	0	0	0	0	0	0	1	0	10	0	10	13.6215	0.000223607	-3.23276
Q02750	393	Dual specificity mitogen-activated protein kinase kinase 1 OS=Homo sapiens GN=MAP2K1 PE=1 SV=2	0	0	0	0	0	0	0	0	0	0	0	5	0	1	0	5	5	6.10539	0.013477	2.25918
Q9BVJ7	150	Dual specificity protein phosphatase 23 OS=Homo sapiens GN=DUSP23 PE=1 SV=1	0	0	7	30	0	11	9	0	0	0	16	0	3	2	48	25	73	8.35086	0.00385504	-0.970726
Q13561	401	Dynactin subunit 2 OS=Homo sapiens GN=DCTN2 PE=1 SV=4; Additional IDs concatenated into MaxParsimony group: F8W1I6	12	13	8	0	0	9	16	15	17	8	20	14	4	6	42	90	132	15.7792	7.11823e-05	1.01461
P50570	870	Dynamin-2 OS=Homo sapiens GN=DNM2 PE=1 SV=2; Additional IDs concatenated into MaxParsimony group: Q05193, A0A0D9SFE4, A0A0U1RQP1, A0A0D9SFB1, A0A1B0GU67, A0A1B0GUX5	0	21	4	0	0	0	0	0	0	0	0	0	2	0	25	0	25	35.0568	3.20229e-09	-4.45524
O60313	960	Dynamin-like 120 kDa protein, mitochondrial OS=Homo sapiens GN=OPA1 PE=1 SV=3; Additional IDs concatenated into MaxParsimony group: E5KLJ5, E5KLJ9, E5KLJ6, E5KLK1	0	15	25	0	15	0	0	0	32	0	53	26	3	3	55	111	166	16.8637	4.01632e-05	0.934313
P63167	89	Dynein light chain 1, cytoplasmic OS=Homo sapiens GN=DYNLL1 PE=1 SV=1	15	21	12	14	17	17	15	13	8	10	15	13	6	6	96	74	170	3.88274	0.0487848	-0.432933
Q96FJ2	89	Dynein light chain 2, cytoplasmic OS=Homo sapiens GN=DYNLL2 PE=1 SV=1	11	17	12	13	14	0	0	0	7	7	17	13	5	4	67	44	111	5.82887	0.0157653	-0.655836
Q14258	630	E3 ubiquitin/ISG15 ligase TRIM25 OS=Homo sapiens GN=TRIM25 PE=1 SV=2	0	0	0	10	0	0	0	0	0	0	0	0	1	0	10	0	10	13.6215	0.000223607	-3.23276
Q8TDB6	740	E3 ubiquitin-protein ligase DTX3L OS=Homo sapiens GN=DTX3L PE=1 SV=1	0	0	0	4	0	0	0	0	0	0	0	0	1	0	4	0	4	5.08512	0.024132	-2.13319
Q7Z6Z7	4374	E3 ubiquitin-protein ligase HUWE1 OS=Homo sapiens GN=HUWE1 PE=1 SV=3; Additional IDs concatenated into MaxParsimony group: P46459, I3L0N3, Q969G3, B4DGM3, J3QKS7, K7EMQ8	0	25	29	17	59	12	0	0	0	64	0	0	5	1	142	64	206	33.7069	6.40718e-09	-1.19774
Q06587	406	E3 ubiquitin-protein ligase RING1 OS=Homo sapiens GN=RING1 PE=1 SV=2	0	0	0	0	0	0	0	0	0	0	4	0	0	1	0	4	4	4.7757	0.0288641	2.00763
O95834	649	Echinoderm microtubule-associated protein-like 2 OS=Homo sapiens GN=EML2 PE=1 SV=1; Additional IDs concatenated into MaxParsimony group: K7EIK7	0	0	0	0	0	0	10	0	7	0	16	0	0	3	0	33	33	43.6674	3.89206e-11	4.71351
Q9HC35	981	Echinoderm microtubule-associated protein-like 4 OS=Homo sapiens GN=EML4 PE=1 SV=3; Additional IDs concatenated into MaxParsimony group: B5MBZ0	14	0	0	16	0	0	26	10	7	15	25	0	2	5	30	83	113	23.5092	1.24318e-06	1.36833
Q9BUP0	239	EF-hand domain-containing protein D1 OS=Homo sapiens GN=EFHD1 PE=1 SV=1	0	0	0	17	0	0	0	0	0	0	0	0	1	0	17	0	17	23.6203	1.17346e-06	-3.93077
Q96C19	240	EF-hand domain-containing protein D2 OS=Homo sapiens GN=EFHD2 PE=1 SV=1	69	0	30	0	31	19	0	0	20	0	18	0	4	2	149	38	187	75.1789	4.29941e-18	-2.00004
Q92616	2671	eIF-2-alpha kinase activator GCN1 OS=Homo sapiens GN=GCN1 PE=1 SV=6	0	55	0	19	8	24	70	0	0	32	26	0	4	3	106	128	234	1.22283	0.268807	0.206506
Q15717	326	ELAV-like protein 1 OS=Homo sapiens GN=ELAVL1 PE=1 SV=2	36	36	22	28	21	31	21	24	42	28	36	33	6	6	174	184	358	0.0136668	0.906935	0.0172935
Q14576	367	ELAV-like protein 3 OS=Homo sapiens GN=ELAVL3 PE=2 SV=3	0	0	12	0	0	0	0	0	0	0	0	5	1	1	12	5	17	3.1888	0.0741444	-1.14688
P13804	333	Electron transfer flavoprotein subunit alpha, mitochondrial OS=Homo sapiens GN=ETFA PE=1 SV=1; Additional IDs concatenated into MaxParsimony group: H0YNX6, H0YL12, H0YK49	14	0	0	5	0	0	23	0	0	0	0	0	2	1	19	23	42	0.224694	0.635486	0.197302
P38117	255	Electron transfer flavoprotein subunit beta OS=Homo sapiens GN=ETFB PE=1 SV=3	14	0	0	0	0	0	35	0	0	0	0	0	1	1	14	35	49	8.32319	0.0039142	1.18651
P68104	462	Elongation factor 1-alpha 1 OS=Homo sapiens GN=EEF1A1 PE=1 SV=1	288	202	98	184	137	216	205	182	161	244	186	146	6	6	1125	1124	2249	1.11326	0.291375	-0.0643482
Q05639	463	Elongation factor 1-alpha 2 OS=Homo sapiens GN=EEF1A2 PE=1 SV=1	163	0	65	0	0	0	0	0	0	0	0	93	2	1	228	93	321	64.5464	9.42838e-16	-1.34595
A0A087WV01	426	Elongation factor 1-alpha OS=Homo sapiens GN=EEF1A1 PE=1 SV=1	199	0	0	126	104	0	0	130	114	0	0	103	3	3	429	347	776	12.6281	0.000380001	-0.3684
P24534	225	Elongation factor 1-beta OS=Homo sapiens GN=EEF1B2 PE=1 SV=3	0	15	0	0	10	0	38	24	18	22	19	9	2	6	25	130	155	73.2052	1.16848e-17	2.25973
E9PL71	187	Elongation factor 1-delta (Fragment) OS=Homo sapiens GN=EEF1D PE=1 SV=1	0	24	0	0	0	0	0	0	0	0	0	0	1	0	24	0	24	33.627	6.67605e-09	-4.3992
P26641	437	Elongation factor 1-gamma OS=Homo sapiens GN=EEF1G PE=1 SV=3	87	111	46	85	63	101	139	94	71	84	78	53	6	6	493	519	1012	0.015724	0.900211	0.0112087
P13639	858	Elongation factor 2 OS=Homo sapiens GN=EEF2 PE=1 SV=4	133	125	97	131	85	192	329	263	134	204	175	91	6	6	763	1196	1959	78.8715	6.62848e-19	0.587083
Q96RP9	751	Elongation factor G, mitochondrial OS=Homo sapiens GN=GFM1 PE=1 SV=2	0	0	0	0	0	0	0	0	0	0	17	0	0	1	0	17	17	22.183	2.47859e-06	3.80521
P49411	452	Elongation factor Tu, mitochondrial OS=Homo sapiens GN=TUFM PE=1 SV=2	58	53	39	86	63	58	108	41	33	56	120	48	6	6	357	406	763	1.37908	0.240257	0.122356
P50402	254	Emerin OS=Homo sapiens GN=EMD PE=1 SV=1	0	0	0	0	0	0	0	20	0	0	10	0	0	2	0	30	30	39.6382	3.05638e-10	4.58125
Q9NR46	395	Endophilin-B2 OS=Homo sapiens GN=SH3GLB2 PE=1 SV=1; Additional IDs concatenated into MaxParsimony group: B7ZC38, B7ZC39, Q9Y371	0	0	0	0	0	0	0	19	0	0	12	11	0	3	0	42	42	55.7558	8.20556e-14	5.05016
Q9NZ08	941	Endoplasmic reticulum aminopeptidase 1 OS=Homo sapiens GN=ERAP1 PE=1 SV=3	0	0	0	0	0	0	0	6	0	0	20	0	0	2	0	26	26	34.2665	4.80589e-09	4.38362
P30040	261	Endoplasmic reticulum resident protein 29 OS=Homo sapiens GN=ERP29 PE=1 SV=4; Additional IDs concatenated into MaxParsimony group: F8VY02	21	24	0	7	15	0	42	22	0	20	59	23	4	5	67	166	233	39.1672	3.89015e-10	1.23087
Q9BS26	406	Endoplasmic reticulum resident protein 44 OS=Homo sapiens GN=ERP44 PE=1 SV=1	8	9	0	0	11	6	17	9	0	6	32	0	4	4	34	64	98	8.03425	0.00459011	0.825737
Q969X5	290	Endoplasmic reticulum-Golgi intermediate compartment protein 1 OS=Homo sapiens GN=ERGIC1 PE=1 SV=1	0	0	0	0	0	0	0	20	0	0	0	0	0	1	0	20	20	26.2102	3.06208e-07	4.0248
P14625	803	Endoplasmin OS=Homo sapiens GN=HSP90B1 PE=1 SV=1	234	140	135	171	248	171	255	188	140	141	261	237	6	6	1099	1222	2321	2.27772	0.131245	0.0905284
O60869	148	Endothelial differentiation-related factor 1 OS=Homo sapiens GN=EDF1 PE=1 SV=1	8	6	0	0	0	0	0	7	6	0	5	5	2	4	14	23	37	1.81281	0.178172	0.606444
P84090	104	Enhancer of rudimentary homolog OS=Homo sapiens GN=ERH PE=1 SV=1	0	15	0	0	0	13	12	0	0	0	16	0	2	2	28	28	56	0.0262757	0.871229	-0.0627853
P42126	302	Enoyl-CoA delta isomerase 1, mitochondrial OS=Homo sapiens GN=ECI1 PE=1 SV=1	19	0	0	0	0	0	17	11	0	0	21	0	1	3	19	49	68	12.3396	0.000443447	1.24859
P30084	290	Enoyl-CoA hydratase, mitochondrial OS=Homo sapiens GN=ECHS1 PE=1 SV=4	8	12	7	7	13	9	6	8	10	6	3	0	6	5	56	33	89	7.01658	0.00807585	-0.804093
P11678	715	Eosinophil peroxidase OS=Homo sapiens GN=EPX PE=1 SV=2	0	23	0	0	0	0	0	0	0	0	0	0	1	0	23	0	23	32.1972	1.3929e-08	-4.3409
Q9UBC2	864	Epidermal growth factor receptor substrate 15-like 1 OS=Homo sapiens GN=EPS15L1 PE=1 SV=1; Additional IDs concatenated into MaxParsimony group: M0R165, M0R2S2	0	10	0	0	0	0	0	0	0	0	0	0	1	0	10	0	10	13.6215	0.000223607	-3.23276
P58107	5090	Epiplakin OS=Homo sapiens GN=EPPK1 PE=1 SV=2	18	0	0	109	0	0	19	64	0	0	89	0	2	3	127	172	299	4.97637	0.0256959	0.37134
Q6NXG1	681	Epithelial splicing regulatory protein 1 OS=Homo sapiens GN=ESRP1 PE=1 SV=2; Additional IDs concatenated into MaxParsimony group: H0YBB3, H0YBR2	6	8	0	0	0	14	9	5	0	0	0	0	3	2	28	14	42	5.32329	0.0210422	-1.00249
P07099	455	Epoxide hydrolase 1 OS=Homo sapiens GN=EPHX1 PE=1 SV=1	3	3	31	15	5	10	0	0	9	12	14	13	6	4	67	48	115	4.01823	0.045011	-0.533607
O94905	339	Erlin-2 OS=Homo sapiens GN=ERLIN2 PE=1 SV=1; Additional IDs concatenated into MaxParsimony group: E5RHW4, B0QZ43	3	0	0	2	13	0	6	4	0	0	0	0	3	2	18	10	28	2.63236	0.104706	-0.837761
Q96HE7	468	ERO1-like protein alpha OS=Homo sapiens GN=ERO1A PE=1 SV=2	0	0	0	14	0	7	40	0	0	0	15	0	2	2	21	55	76	14.2284	0.00016191	1.27546
Q92506	261	Estradiol 17-beta-dehydrogenase 8 OS=Homo sapiens GN=HSD17B8 PE=1 SV=2	0	0	0	0	0	0	3	0	0	0	6	0	0	2	0	9	9	11.4528	0.000713877	2.9729
P60842	406	Eukaryotic initiation factor 4A-I OS=Homo sapiens GN=EIF4A1 PE=1 SV=1; Additional IDs concatenated into MaxParsimony group: P38919, Q14240	105	123	70	128	98	117	131	93	99	114	100	89	6	6	641	626	1267	1.4331	0.23126	-0.097118
P15170	499	Eukaryotic peptide chain release factor GTP-binding subunit ERF3A OS=Homo sapiens GN=GSPT1 PE=1 SV=1; Additional IDs concatenated into MaxParsimony group: H3BR35, H3BSV8	0	0	0	0	0	2	4	9	0	6	11	0	1	4	2	30	32	27.7629	1.37131e-07	3.20272
P62495	437	Eukaryotic peptide chain release factor subunit 1 OS=Homo sapiens GN=ETF1 PE=1 SV=3; Additional IDs concatenated into MaxParsimony group: B7Z7P8	8	5	0	6	0	6	8	6	0	7	6	0	4	4	25	27	52	0.0143895	0.904518	0.0431601
O43324	174	Eukaryotic translation elongation factor 1 epsilon-1 OS=Homo sapiens GN=EEF1E1 PE=1 SV=1	0	0	0	0	0	0	3	0	0	0	0	0	0	1	0	3	3	3.45378	0.0631072	1.70277
P05198	315	Eukaryotic translation initiation factor 2 subunit 1 OS=Homo sapiens GN=EIF2S1 PE=1 SV=3	27	26	17	27	0	33	30	19	0	0	16	23	5	4	130	88	218	10.0547	0.00151964	-0.619441
P20042	333	Eukaryotic translation initiation factor 2 subunit 2 OS=Homo sapiens GN=EIF2S2 PE=1 SV=2	7	4	0	7	5	3	6	5	0	0	4	0	5	3	26	15	41	3.44401	0.0634814	-0.808663
P41091	472	Eukaryotic translation initiation factor 2 subunit 3 OS=Homo sapiens GN=EIF2S3 PE=1 SV=3; Additional IDs concatenated into MaxParsimony group: Q2VIR3	0	6	5	6	0	0	0	0	0	0	0	0	3	0	17	0	17	23.6203	1.17346e-06	-3.93077
Q9BY44	585	Eukaryotic translation initiation factor 2A OS=Homo sapiens GN=EIF2A PE=1 SV=3; Additional IDs concatenated into MaxParsimony group: F8WAE5	6	0	0	7	0	0	0	0	0	0	0	0	2	0	13	0	13	17.9049	2.32218e-05	-3.57382
Q14152	1382	Eukaryotic translation initiation factor 3 subunit A OS=Homo sapiens GN=EIF3A PE=1 SV=1	55	57	28	47	0	61	75	49	23	51	47	17	5	6	248	262	510	0.0165623	0.897599	0.0160784
P55884	814	Eukaryotic translation initiation factor 3 subunit B OS=Homo sapiens GN=EIF3B PE=1 SV=3	17	18	11	21	11	21	52	19	10	16	18	0	6	5	99	115	214	0.601289	0.438087	0.150915
Q99613	913	Eukaryotic translation initiation factor 3 subunit C OS=Homo sapiens GN=EIF3C PE=1 SV=1; Additional IDs concatenated into MaxParsimony group: B5ME19	22	16	0	18	8	20	25	11	0	11	0	0	5	3	84	47	131	12.2225	0.000472166	-0.884178
O15371	548	Eukaryotic translation initiation factor 3 subunit D OS=Homo sapiens GN=EIF3D PE=1 SV=1; Additional IDs concatenated into MaxParsimony group: B0QYA4	5	0	0	6	5	7	10	0	3	0	6	0	4	3	23	19	42	0.568743	0.450759	-0.322869
P60228	445	Eukaryotic translation initiation factor 3 subunit E OS=Homo sapiens GN=EIF3E PE=1 SV=1	16	0	0	15	0	16	22	0	0	12	0	0	3	2	47	34	81	2.68336	0.101401	-0.515769
O00303	357	Eukaryotic translation initiation factor 3 subunit F OS=Homo sapiens GN=EIF3F PE=1 SV=1	10	24	0	12	15	19	26	18	12	21	16	11	5	6	80	104	184	2.17699	0.140088	0.310717
O75821	320	Eukaryotic translation initiation factor 3 subunit G OS=Homo sapiens GN=EIF3G PE=1 SV=2	10	13	0	8	0	9	14	12	0	9	5	0	4	4	40	40	80	0.0376385	0.846171	-0.0627883
Q13347	325	Eukaryotic translation initiation factor 3 subunit I OS=Homo sapiens GN=EIF3I PE=1 SV=1	9	9	0	0	0	13	18	9	0	8	0	0	3	3	31	35	66	0.099017	0.753012	0.105918
Q9Y262	564	Eukaryotic translation initiation factor 3 subunit L OS=Homo sapiens GN=EIF3L PE=1 SV=1; Additional IDs concatenated into MaxParsimony group: B0QY89, B0QY90	12	13	0	12	13	11	19	12	0	11	7	0	5	4	61	49	110	1.87782	0.170582	-0.371811
Q04637	1599	Eukaryotic translation initiation factor 4 gamma 1 OS=Homo sapiens GN=EIF4G1 PE=1 SV=4; Additional IDs concatenated into MaxParsimony group: E9PGM1, E7EX73	62	52	9	57	0	48	21	11	23	31	40	31	5	6	228	157	385	16.4318	5.04333e-05	-0.597951
P23588	611	Eukaryotic translation initiation factor 4B OS=Homo sapiens GN=EIF4B PE=1 SV=2; Additional IDs concatenated into MaxParsimony group: E7EX17	26	23	17	27	15	22	28	0	0	26	19	8	6	4	130	81	211	13.6891	0.000215707	-0.737316
Q15056	248	Eukaryotic translation initiation factor 4H OS=Homo sapiens GN=EIF4H PE=1 SV=5	33	24	15	20	27	29	15	23	15	19	13	0	6	5	148	85	233	20.0661	7.48116e-06	-0.854304
P55010	431	Eukaryotic translation initiation factor 5 OS=Homo sapiens GN=EIF5 PE=1 SV=2	0	0	4	5	9	7	11	15	0	14	0	0	4	3	25	40	65	2.84942	0.0914071	0.589377
P56537	245	Eukaryotic translation initiation factor 6 OS=Homo sapiens GN=EIF6 PE=1 SV=1	9	0	0	8	0	0	0	0	0	8	0	0	2	1	17	8	25	3.6446	0.0562514	-1.0432
Q5RKV6	272	Exosome complex component MTR3 OS=Homo sapiens GN=EXOSC6 PE=1 SV=1	0	0	0	0	0	0	4	0	0	0	0	0	0	1	0	4	4	4.7757	0.0288641	2.00763
Q9Y2L1	958	Exosome complex exonuclease RRP44 OS=Homo sapiens GN=DIS3 PE=1 SV=2; Additional IDs concatenated into MaxParsimony group: F2Z2C0	0	0	0	0	8	0	0	8	0	0	0	0	1	1	8	8	16	0.00734415	0.931706	-0.0627803
O14980	1071	Exportin-1 OS=Homo sapiens GN=XPO1 PE=1 SV=1	32	54	28	41	46	38	55	40	32	27	49	29	6	6	239	232	471	0.631511	0.426802	-0.105537
P55060	971	Exportin-2 OS=Homo sapiens GN=CSE1L PE=1 SV=3	11	51	19	40	31	54	15	39	0	22	0	30	6	4	206	106	312	37.0864	1.13012e-09	-1.01379
Q9HAV4	1204	Exportin-5 OS=Homo sapiens GN=XPO5 PE=1 SV=1	0	0	0	0	0	0	28	15	0	0	27	0	0	3	0	70	70	93.3697	4.33842e-22	5.77051
Q9BSJ8	1104	Extended synaptotagmin-1 OS=Homo sapiens GN=ESYT1 PE=1 SV=1	17	11	6	12	0	16	9	42	0	9	49	0	5	4	62	109	171	11.0929	0.000866577	0.739112
P08294	240	Extracellular superoxide dismutase [Cu-Zn] OS=Homo sapiens GN=SOD3 PE=1 SV=2	0	0	0	0	0	0	6	0	0	0	0	0	0	1	0	6	6	7.43926	0.00638162	2.47331
P15311	586	Ezrin OS=Homo sapiens GN=EZR PE=1 SV=4	161	77	91	147	110	86	40	134	137	98	94	123	6	6	672	626	1298	4.256	0.039112	-0.165308
Q9Y5B9	1047	FACT complex subunit SPT16 OS=Homo sapiens GN=SUPT16H PE=1 SV=1	33	36	28	40	0	37	30	29	39	36	46	0	5	5	174	180	354	0.00817013	0.927978	-0.0142215
Q08945	709	FACT complex subunit SSRP1 OS=Homo sapiens GN=SSRP1 PE=1 SV=1	29	30	27	40	32	30	40	32	41	27	35	29	6	6	188	204	392	0.142487	0.705821	0.0543536
P52907	286	F-actin-capping protein subunit alpha-1 OS=Homo sapiens GN=CAPZA1 PE=1 SV=3; Additional IDs concatenated into MaxParsimony group: A0A0D9SET8, F8W9N7, C9JUG7	28	20	11	10	0	17	0	17	9	6	18	0	5	4	86	50	136	11.2365	0.000802027	-0.830605
P47755	286	F-actin-capping protein subunit alpha-2 OS=Homo sapiens GN=CAPZA2 PE=1 SV=3	16	13	0	0	11	9	0	11	0	7	9	6	4	4	49	33	82	3.85424	0.0496205	-0.6159
P14324	419	Farnesyl pyrophosphate synthase OS=Homo sapiens GN=FDPS PE=1 SV=4; Additional IDs concatenated into MaxParsimony group: A0A087WVN4, A0A087X1D8, A0A087WTP2	10	10	11	7	0	8	11	11	0	13	9	0	5	4	46	44	90	0.173148	0.677329	-0.125198
Q16658	493	Fascin OS=Homo sapiens GN=FSCN1 PE=1 SV=3	5	20	20	65	5	36	0	96	13	58	0	10	6	4	151	177	328	1.08606	0.297345	0.16479
O95864	444	Fatty acid desaturase 2 OS=Homo sapiens GN=FADS2 PE=1 SV=1	0	0	0	0	0	5	0	0	0	0	0	0	1	0	5	0	5	6.50096	0.0107816	-2.38474
P49327	2511	Fatty acid synthase OS=Homo sapiens GN=FASN PE=1 SV=3; Additional IDs concatenated into MaxParsimony group: A0A0U1RQF0	150	149	41	254	12	241	309	318	24	244	129	24	6	6	847	1048	1895	13.5579	0.000231311	0.244941
Q01469	135	Fatty acid-binding protein, epidermal OS=Homo sapiens GN=FABP5 PE=1 SV=3	0	18	18	10	46	8	14	0	13	15	0	19	5	4	100	61	161	11.2837	0.000781923	-0.764799
O00519	579	Fatty-acid amide hydrolase 1 OS=Homo sapiens GN=FAAH PE=1 SV=2	0	0	0	0	0	0	0	0	0	0	3	0	0	1	0	3	3	3.45378	0.0631072	1.70277
Q9BZK7	514	F-box-like/WD repeat-containing protein TBL1XR1 OS=Homo sapiens GN=TBL1XR1 PE=1 SV=1; Additional IDs concatenated into MaxParsimony group: A0A0D9SF63	10	0	0	0	0	8	0	6	0	4	16	0	2	3	18	26	44	1.12271	0.289336	0.43866
Q9Y4F1	1045	FERM, RhoGEF and pleckstrin domain-containing protein 1 OS=Homo sapiens GN=FARP1 PE=1 SV=1; Additional IDs concatenated into MaxParsimony group: C9JME2	0	0	0	0	0	0	0	10	0	0	0	0	0	1	0	10	10	12.7927	0.000347978	3.1072
P02792	175	Ferritin light chain OS=Homo sapiens GN=FTL PE=1 SV=2	9	16	0	14	0	26	0	11	13	15	7	15	4	5	65	61	126	0.35937	0.548856	-0.152664
P35555	2871	Fibrillin-1 OS=Homo sapiens GN=FBN1 PE=1 SV=3	0	15	0	0	0	0	0	0	0	0	0	0	1	0	15	0	15	20.7622	5.19994e-06	-3.76331
P02671	866	Fibrinogen alpha chain OS=Homo sapiens GN=FGA PE=1 SV=2	0	11	0	10	0	0	25	0	0	0	0	0	2	1	21	25	46	0.19389	0.659699	0.175751
P02679	453	Fibrinogen gamma chain OS=Homo sapiens GN=FGG PE=1 SV=3; Additional IDs concatenated into MaxParsimony group: C9JC84, C9JEU5	0	7	0	4	0	0	13	0	0	0	0	0	2	1	11	13	24	0.0893329	0.765027	0.15541
Q08830	312	Fibrinogen-like protein 1 OS=Homo sapiens GN=FGL1 PE=1 SV=3	0	0	0	0	0	0	26	0	0	0	0	0	0	1	0	26	26	34.2665	4.80589e-09	4.38362
P02751	2386	Fibronectin OS=Homo sapiens GN=FN1 PE=1 SV=4	0	104	26	170	0	25	185	29	49	35	298	11	4	6	325	607	932	74.9448	4.84064e-18	0.837416
P21333	2647	Filamin-A OS=Homo sapiens GN=FLNA PE=1 SV=4; Additional IDs concatenated into MaxParsimony group: Q5HY54, Q60FE5, A0A087WWY3, Q14315	26	203	118	230	16	208	0	140	72	209	68	37	6	5	801	526	1327	70.1573	5.47601e-17	-0.670095
O75369	2602	Filamin-B OS=Homo sapiens GN=FLNB PE=1 SV=2	85	0	11	52	117	26	20	151	35	31	180	41	5	6	291	458	749	30.6622	3.0709e-08	0.590166
P39748	380	Flap endonuclease 1 OS=Homo sapiens GN=FEN1 PE=1 SV=1	32	29	27	29	21	27	25	30	36	17	30	27	6	6	165	165	330	0.156071	0.6928	-0.0628196
P30043	206	Flavin reductase (NADPH) OS=Homo sapiens GN=BLVRB PE=1 SV=3; Additional IDs concatenated into MaxParsimony group: M0R192, M0QZL1	17	0	0	0	0	0	34	2	0	5	0	0	1	3	17	41	58	9.14112	0.00249928	1.14841
O75955	427	Flotillin-1 OS=Homo sapiens GN=FLOT1 PE=1 SV=3; Additional IDs concatenated into MaxParsimony group: A0A140T9R1, A0A140T9W4	9	0	0	0	16	0	0	0	13	0	10	0	2	2	25	23	48	0.191134	0.661974	-0.177128
Q14254	428	Flotillin-2 OS=Homo sapiens GN=FLOT2 PE=1 SV=2; Additional IDs concatenated into MaxParsimony group: E7EMK3, J3QLD9, K7EKW9	16	6	0	7	21	9	0	0	0	0	10	0	5	1	59	10	69	40.4256	2.04249e-10	-2.4841
P51114	621	Fragile X mental retardation syndrome-related protein 1 OS=Homo sapiens GN=FXR1 PE=1 SV=3; Additional IDs concatenated into MaxParsimony group: B4DXZ6, G3V0J0, A8MQB8, R9WNI0, E9PFF5, E7EU85	33	24	19	28	18	23	6	13	22	22	30	34	6	6	145	127	272	2.10134	0.14717	-0.252394
P51116	673	Fragile X mental retardation syndrome-related protein 2 OS=Homo sapiens GN=FXR2 PE=1 SV=2	0	0	0	0	0	0	0	0	11	0	0	0	0	1	0	11	11	14.1332	0.000170312	3.23007
P09467	338	Fructose-1,6-bisphosphatase 1 OS=Homo sapiens GN=FBP1 PE=1 SV=5	0	0	0	0	0	0	0	0	0	0	13	0	0	1	0	13	13	16.8155	4.11965e-05	3.44826
P04075	364	Fructose-bisphosphate aldolase A OS=Homo sapiens GN=ALDOA PE=1 SV=2; Additional IDs concatenated into MaxParsimony group: J3KPS3, H3BQN4, A8MVZ9	95	69	93	109	57	116	142	95	55	110	138	82	6	6	539	622	1161	2.88199	0.0895755	0.143738
P09972	364	Fructose-bisphosphate aldolase C OS=Homo sapiens GN=ALDOC PE=1 SV=2	46	16	40	39	26	40	50	55	10	38	79	26	6	6	207	258	465	3.60512	0.0576018	0.253484
P07954	510	Fumarate hydratase, mitochondrial OS=Homo sapiens GN=FH PE=1 SV=3	27	12	27	13	14	17	58	38	19	7	68	20	6	6	110	210	320	27.5538	1.52787e-07	0.862903
P16930	419	Fumarylacetoacetase OS=Homo sapiens GN=FAH PE=1 SV=2	0	0	0	0	0	0	0	0	0	3	0	0	0	1	0	3	3	3.45378	0.0631072	1.70277
Q96GK7	314	Fumarylacetoacetate hydrolase domain-containing protein 2A OS=Homo sapiens GN=FAHD2A PE=1 SV=1	0	0	0	0	0	0	0	0	0	6	0	0	0	1	0	6	6	7.43926	0.00638162	2.47331
P51570	392	Galactokinase OS=Homo sapiens GN=GALK1 PE=1 SV=1; Additional IDs concatenated into MaxParsimony group: K7EII7	0	0	0	4	0	0	8	0	8	0	35	0	1	3	4	51	55	45.1504	1.82468e-11	3.25253
P09382	135	Galectin-1 OS=Homo sapiens GN=LGALS1 PE=1 SV=2	0	0	0	10	0	0	0	0	0	0	16	0	1	1	10	16	26	1.12677	0.288466	0.553924
P17931	250	Galectin-3 OS=Homo sapiens GN=LGALS3 PE=1 SV=5	5	10	0	17	0	14	0	12	0	21	0	0	4	2	46	33	79	2.7352	0.0981593	-0.527073
Q08380	585	Galectin-3-binding protein OS=Homo sapiens GN=LGALS3BP PE=1 SV=1	37	25	14	31	0	13	0	43	9	35	48	15	5	5	120	150	270	2.15974	0.141668	0.256311
P09104	434	Gamma-enolase OS=Homo sapiens GN=ENO2 PE=1 SV=3	76	83	143	68	67	77	0	84	83	102	87	75	6	5	514	431	945	11.3738	0.000744881	-0.316781
Q92820	318	Gamma-glutamyl hydrolase OS=Homo sapiens GN=GGH PE=1 SV=2	0	0	0	0	0	0	14	0	0	0	5	0	0	2	0	19	19	24.8677	6.14037e-07	3.95525
O75223	188	Gamma-glutamylcyclotransferase OS=Homo sapiens GN=GGCT PE=1 SV=1	0	0	0	0	11	0	0	12	0	5	0	0	1	2	11	17	28	1.02957	0.310261	0.512367
P13284	250	Gamma-interferon-inducible lysosomal thiol reductase OS=Homo sapiens GN=IFI30 PE=1 SV=3	13	0	0	0	0	0	0	0	0	0	0	0	1	0	13	0	13	17.9049	2.32218e-05	-3.57382
Q16666	785	Gamma-interferon-inducible protein 16 OS=Homo sapiens GN=IFI16 PE=1 SV=3	0	8	0	0	0	0	0	0	0	0	0	0	1	0	8	0	8	10.7689	0.00103219	-2.95035
Q99747	312	Gamma-soluble NSF attachment protein OS=Homo sapiens GN=NAPG PE=1 SV=1	0	0	0	0	0	0	0	0	0	0	7	0	0	1	0	7	7	8.77564	0.00305281	2.65973
Q8TB36	358	Ganglioside-induced differentiation-associated protein 1 OS=Homo sapiens GN=GDAP1 PE=1 SV=3	0	0	0	0	0	0	16	0	0	0	0	0	0	1	0	16	16	20.8408	4.99072e-06	3.72391
Q96QA5	445	Gasdermin-A OS=Homo sapiens GN=GSDMA PE=1 SV=4	0	0	0	0	0	0	0	0	0	0	12	0	0	1	0	12	12	15.4741	8.36415e-05	3.34328
O60547	372	GDP-mannose 4,6 dehydratase OS=Homo sapiens GN=GMDS PE=1 SV=1	0	0	0	0	0	0	11	0	0	0	0	0	0	1	0	11	11	14.1332	0.000170312	3.23007
P06396	782	Gelsolin OS=Homo sapiens GN=GSN PE=1 SV=1; Additional IDs concatenated into MaxParsimony group: A0A0A0MT01, A0A0A0MS51	35	63	32	26	0	59	20	60	17	44	31	28	5	6	215	200	415	1.39092	0.238249	-0.166628
P13984	249	General transcription factor IIF subunit 2 OS=Homo sapiens GN=GTF2F2 PE=1 SV=2	0	0	0	0	0	0	0	0	0	0	5	0	0	1	0	5	5	6.10539	0.013477	2.25918
P78347	998	General transcription factor II-I OS=Homo sapiens GN=GTF2I PE=1 SV=2	41	53	25	15	24	40	0	26	36	23	0	13	6	4	198	98	296	38.9061	4.44684e-10	-1.06883
O60763	962	General vesicular transport factor p115 OS=Homo sapiens GN=USO1 PE=1 SV=2	8	0	0	0	6	0	15	0	0	0	31	0	2	2	14	46	60	16.4853	4.90296e-05	1.5689
Q6PCE3	622	Glucose 1,6-bisphosphate synthase OS=Homo sapiens GN=PGM2L1 PE=1 SV=3	6	0	0	10	0	0	0	0	0	0	0	0	2	0	16	0	16	22.1911	2.4681e-06	-3.84947
P11413	515	Glucose-6-phosphate 1-dehydrogenase OS=Homo sapiens GN=G6PD PE=1 SV=4; Additional IDs concatenated into MaxParsimony group: E7EUI8	0	0	17	48	0	0	50	23	0	183	0	0	2	3	65	256	321	113.268	1.88488e-26	1.89546
P06744	558	Glucose-6-phosphate isomerase OS=Homo sapiens GN=GPI PE=1 SV=4	79	74	91	60	143	94	107	110	111	142	158	62	6	6	541	690	1231	12.2031	0.000477105	0.288176
P00367	558	Glutamate dehydrogenase 1, mitochondrial OS=Homo sapiens GN=GLUD1 PE=1 SV=2	5	21	3	0	0	0	72	29	0	0	14	0	3	3	29	115	144	51.1197	8.69032e-13	1.87992
P48506	637	Glutamate--cysteine ligase catalytic subunit OS=Homo sapiens GN=GCLC PE=1 SV=2	21	0	0	0	0	0	49	0	0	62	55	0	1	3	21	166	187	121.346	3.20957e-28	2.84816
P15104	373	Glutamine synthetase OS=Homo sapiens GN=GLUL PE=1 SV=4	7	0	0	0	0	0	0	0	0	0	0	0	1	0	7	0	7	9.34421	0.00223691	-2.78529
Q06210	699	Glutamine--fructose-6-phosphate aminotransferase [isomerizing] 1 OS=Homo sapiens GN=GFPT1 PE=1 SV=3	18	0	0	13	6	7	58	7	0	0	22	0	4	3	44	87	131	12.5258	0.000401369	0.901131
A0A1B0GVU9	736	Glutamine--tRNA ligase (Fragment) OS=Homo sapiens GN=QARS PE=1 SV=1	27	12	0	0	0	24	0	31	0	0	21	0	3	2	63	52	115	1.58037	0.208707	-0.333771
P47897	775	Glutamine--tRNA ligase OS=Homo sapiens GN=QARS PE=1 SV=1	19	0	0	23	0	0	79	30	0	13	17	0	2	4	42	139	181	50.5536	1.15953e-12	1.63499
O76003	335	Glutaredoxin-3 OS=Homo sapiens GN=GLRX3 PE=1 SV=2	0	0	0	0	19	0	15	0	0	0	0	0	1	1	19	15	34	0.652279	0.419299	-0.380288
P00390	522	Glutathione reductase, mitochondrial OS=Homo sapiens GN=GSR PE=1 SV=2	0	0	0	11	0	0	26	16	0	18	18	0	1	4	11	78	89	53.6367	2.41205e-13	2.63123
P08263	222	Glutathione S-transferase A1 OS=Homo sapiens GN=GSTA1 PE=1 SV=3; Additional IDs concatenated into MaxParsimony group: P09210, Q16772	22	0	0	0	0	0	13	0	0	35	0	0	1	2	22	48	70	8.73296	0.00312508	1.02026
Q9Y2Q3	226	Glutathione S-transferase kappa 1 OS=Homo sapiens GN=GSTK1 PE=1 SV=3; Additional IDs concatenated into MaxParsimony group: E9PFN5	0	0	0	0	0	5	14	0	0	3	8	0	1	3	5	25	30	13.4751	0.000241753	2.00772
P21266	225	Glutathione S-transferase Mu 3 OS=Homo sapiens GN=GSTM3 PE=1 SV=3; Additional IDs concatenated into MaxParsimony group: A0A0A0MTN3	0	0	12	0	14	0	12	0	0	0	0	0	2	1	26	12	38	5.83226	0.0157349	-1.10313
P78417	241	Glutathione S-transferase omega-1 OS=Homo sapiens GN=GSTO1 PE=1 SV=2	8	14	12	0	0	0	0	0	0	0	0	0	3	0	34	0	34	47.9268	4.42441e-12	-4.8806
P09211	210	Glutathione S-transferase P OS=Homo sapiens GN=GSTP1 PE=1 SV=2	127	107	95	133	33	107	66	81	34	137	50	68	6	6	602	436	1038	34.4307	4.41691e-09	-0.528162
P30711	240	Glutathione S-transferase theta-1 OS=Homo sapiens GN=GSTT1 PE=1 SV=4	0	0	0	0	0	0	4	0	0	0	0	0	0	1	0	4	4	4.7757	0.0288641	2.00763
P48637	474	Glutathione synthetase OS=Homo sapiens GN=GSS PE=1 SV=1	39	0	0	25	0	0	0	0	0	12	0	0	2	1	64	12	76	41.0956	1.44959e-10	-2.36307
P04406	335	Glyceraldehyde-3-phosphate dehydrogenase OS=Homo sapiens GN=GAPDH PE=1 SV=3; Additional IDs concatenated into MaxParsimony group: E7EUT5	228	272	231	329	205	290	227	195	215	353	211	184	6	6	1555	1385	2940	18.7311	1.50508e-05	-0.231018
P43304	727	Glycerol-3-phosphate dehydrogenase, mitochondrial OS=Homo sapiens GN=GPD2 PE=1 SV=3	15	23	28	29	0	0	36	24	32	0	46	0	4	4	95	138	233	6.20998	0.0127032	0.470259
P41250	739	Glycine--tRNA ligase OS=Homo sapiens GN=GARS PE=1 SV=3	0	0	0	0	0	0	43	38	0	0	0	0	0	2	0	81	81	108.148	2.4944e-25	5.97769
P11216	843	Glycogen phosphorylase, brain form OS=Homo sapiens GN=PYGB PE=1 SV=5	2	7	65	26	26	10	0	15	20	6	34	13	6	5	136	88	224	12.5382	0.000398711	-0.683964
P30419	496	Glycylpeptide N-tetradecanoyltransferase 1 OS=Homo sapiens GN=NMT1 PE=1 SV=2; Additional IDs concatenated into MaxParsimony group: B7Z8J4, K7EN82	4	0	0	5	0	0	3	7	0	5	7	0	2	4	9	22	31	4.99254	0.0254569	1.1189
Q9UBQ7	328	Glyoxylate reductase/hydroxypyruvate reductase OS=Homo sapiens GN=GRHPR PE=1 SV=1; Additional IDs concatenated into MaxParsimony group: U3KQ56	7	10	0	0	0	0	0	3	12	0	12	0	2	3	17	27	44	1.85743	0.172922	0.567628
P49915	693	GMP synthase [glutamine-hydrolyzing] OS=Homo sapiens GN=GMPS PE=1 SV=1	23	25	16	36	20	42	8	20	24	14	29	24	6	6	162	119	281	8.59964	0.00336229	-0.504107
Q92896	1179	Golgi apparatus protein 1 OS=Homo sapiens GN=GLG1 PE=1 SV=2; Additional IDs concatenated into MaxParsimony group: H3BM42	0	0	0	2	0	0	13	0	0	0	0	8	1	2	2	21	23	17.1072	3.53277e-05	2.71262
Q8NBJ4	401	Golgi membrane protein 1 OS=Homo sapiens GN=GOLM1 PE=1 SV=1	0	0	0	0	0	0	0	7	0	0	4	0	0	2	0	11	11	14.1332	0.000170312	3.23007
Q9H4A6	298	Golgi phosphoprotein 3 OS=Homo sapiens GN=GOLPH3 PE=1 SV=1	0	0	0	0	0	0	0	12	0	0	0	0	0	1	0	12	12	15.4741	8.36415e-05	3.34328
Q9H3P7	528	Golgi resident protein GCP60 OS=Homo sapiens GN=ACBD3 PE=1 SV=4	0	0	0	0	0	0	8	8	0	0	9	0	0	3	0	25	25	32.9236	9.58513e-09	4.32968
Q99988	308	Growth/differentiation factor 15 OS=Homo sapiens GN=GDF15 PE=1 SV=3	0	0	0	0	0	0	9	0	0	0	0	0	0	1	0	9	9	11.4528	0.000713877	2.9729
Q9HAV7	217	GrpE protein homolog 1, mitochondrial OS=Homo sapiens GN=GRPEL1 PE=1 SV=2	0	0	0	0	0	0	0	0	0	0	5	0	0	1	0	5	5	6.10539	0.013477	2.25918
Q9UIJ7	227	GTP:AMP phosphotransferase AK3, mitochondrial OS=Homo sapiens GN=AK3 PE=1 SV=4	0	0	3	0	0	7	0	0	11	0	11	0	2	2	10	22	32	4.04192	0.0443833	0.984592
Q15382	184	GTP-binding protein Rheb OS=Homo sapiens GN=RHEB PE=1 SV=1	15	0	0	0	0	0	0	7	0	0	0	0	1	1	15	7	22	3.26136	0.0709301	-1.0408
P04899	355	Guanine nucleotide-binding protein G(i) subunit alpha-2 OS=Homo sapiens GN=GNAI2 PE=1 SV=3	5	13	10	9	6	8	0	14	5	0	7	10	6	4	51	36	87	3.27481	0.0703509	-0.551066
P62873	340	Guanine nucleotide-binding protein G(I)/G(S)/G(T) subunit beta-1 OS=Homo sapiens GN=GNB1 PE=1 SV=3; Additional IDs concatenated into MaxParsimony group: Q9HAV0, E7EP32	25	19	26	22	19	22	0	0	15	8	23	18	6	4	133	64	197	27.7237	1.39938e-07	-1.10407
P62879	340	Guanine nucleotide-binding protein G(I)/G(S)/G(T) subunit beta-2 OS=Homo sapiens GN=GNB2 PE=1 SV=3	0	17	0	0	17	20	0	18	14	8	23	0	3	4	54	63	117	0.355304	0.551126	0.154981
P08754	354	Guanine nucleotide-binding protein G(k) subunit alpha OS=Homo sapiens GN=GNAI3 PE=1 SV=3	10	15	10	0	9	9	0	13	6	0	9	13	5	4	53	41	94	2.09203	0.148069	-0.423531
P09471	354	Guanine nucleotide-binding protein G(o) subunit alpha OS=Homo sapiens GN=GNAO1 PE=1 SV=4	5	0	12	0	7	0	0	0	4	0	6	9	3	3	24	19	43	0.811272	0.367745	-0.381174
P29992	359	Guanine nucleotide-binding protein subunit alpha-11 OS=Homo sapiens GN=GNA11 PE=1 SV=2	0	0	0	0	0	0	0	0	0	0	8	0	0	1	0	8	8	10.1136	0.00147176	2.82479
P36915	607	Guanine nucleotide-binding protein-like 1 OS=Homo sapiens GN=GNL1 PE=1 SV=2; Additional IDs concatenated into MaxParsimony group: A0A140T8Y2	13	0	0	10	7	0	0	0	0	0	26	14	3	2	30	40	70	1.02428	0.311506	0.337808
P32455	592	Guanylate-binding protein 1 OS=Homo sapiens GN=GBP1 PE=1 SV=2	2	29	0	7	0	18	0	0	0	0	0	11	4	1	56	11	67	34.7805	3.69059e-09	-2.28754
P32456	591	Guanylate-binding protein 2 OS=Homo sapiens GN=GBP2 PE=1 SV=3	0	14	0	0	0	0	0	0	0	0	0	0	1	0	14	0	14	19.3334	1.09767e-05	-3.67167
O60832	514	H/ACA ribonucleoprotein complex subunit 4 OS=Homo sapiens GN=DKC1 PE=1 SV=3; Additional IDs concatenated into MaxParsimony group: C9IYT0, H7C0M1, H7BZF2	0	0	10	0	0	0	9	7	0	0	0	9	1	3	10	25	35	5.92104	0.0149611	1.1597
Q9BSH5	251	Haloacid dehalogenase-like hydrolase domain-containing protein 3 OS=Homo sapiens GN=HDHD3 PE=1 SV=1	2	4	0	0	0	0	0	0	2	0	5	0	2	2	6	7	13	0.0381698	0.845102	0.123639
Q6PIK3	121	HCG1995540, isoform CRA_b OS=Homo sapiens GN=RAB4B PE=1 SV=1	0	0	0	0	0	0	0	0	0	0	7	0	0	1	0	7	7	8.77564	0.00305281	2.65973
P0DMV9	641	Heat shock 70 kDa protein 1B OS=Homo sapiens GN=HSPA1B PE=1 SV=1	279	138	82	194	163	138	190	159	79	224	197	125	6	6	994	974	1968	2.01248	0.15601	-0.0924277
P34932	840	Heat shock 70 kDa protein 4 OS=Homo sapiens GN=HSPA4 PE=1 SV=4	20	20	0	10	37	23	47	0	0	31	0	0	5	2	110	78	188	6.93901	0.00843356	-0.552308
O95757	839	Heat shock 70 kDa protein 4L OS=Homo sapiens GN=HSPA4L PE=1 SV=3	0	0	0	0	0	0	6	0	0	8	0	0	0	2	0	14	14	18.157	2.03416e-05	3.54611
P17066	643	Heat shock 70 kDa protein 6 OS=Homo sapiens GN=HSPA6 PE=1 SV=2	108	0	0	0	0	0	81	0	0	0	0	0	1	1	108	81	189	5.1231	0.0236094	-0.472503
P11142	646	Heat shock cognate 71 kDa protein OS=Homo sapiens GN=HSPA8 PE=1 SV=1; Additional IDs concatenated into MaxParsimony group: A0A0G2JIW1, P0DMV8, Q53FA3, P34931	218	224	170	228	249	239	269	225	202	244	270	203	6	6	1328	1413	2741	0.236254	0.626925	0.0267931
Q92598	858	Heat shock protein 105 kDa OS=Homo sapiens GN=HSPH1 PE=1 SV=1; Additional IDs concatenated into MaxParsimony group: A0A087WYC1, A0A087WTS8, A0A0A0MSM0, E9PDE8, D6RJ96	43	0	0	31	24	16	61	0	0	32	41	0	4	3	114	134	248	0.860439	0.353616	0.168168
Q12931	704	Heat shock protein 75 kDa, mitochondrial OS=Homo sapiens GN=TRAP1 PE=1 SV=3	23	18	0	30	10	16	43	9	9	28	17	5	5	6	97	111	208	0.43141	0.511298	0.129462
F8WE04	186	Heat shock protein beta-1 OS=Homo sapiens GN=HSPB1 PE=1 SV=1	0	0	0	0	0	0	0	0	44	0	0	0	0	1	0	44	44	58.4423	2.09343e-14	5.11539
P04792	205	Heat shock protein beta-1 OS=Homo sapiens GN=HSPB1 PE=1 SV=2	164	34	36	30	42	54	58	71	66	0	95	43	6	5	360	333	693	2.55683	0.109819	-0.175091
P07900	732	Heat shock protein HSP 90-alpha OS=Homo sapiens GN=HSP90AA1 PE=1 SV=5	328	282	215	300	227	302	239	264	237	375	346	327	6	6	1654	1788	3442	1.02319	0.311763	0.0498698
P08238	724	Heat shock protein HSP 90-beta OS=Homo sapiens GN=HSP90AB1 PE=1 SV=4	306	257	134	318	256	264	420	271	193	345	315	173	6	6	1535	1717	3252	3.83492	0.0501954	0.0993924
P54652	639	Heat shock-related 70 kDa protein 2 OS=Homo sapiens GN=HSPA2 PE=1 SV=1	85	98	78	0	0	0	184	238	0	0	154	0	3	3	261	576	837	108.319	2.28862e-25	1.07718
Q14527	1009	Helicase-like transcription factor OS=Homo sapiens GN=HLTF PE=1 SV=2; Additional IDs concatenated into MaxParsimony group: A0A0C4DGA6	5	0	0	0	0	0	0	0	0	0	0	0	1	0	5	0	5	6.50096	0.0107816	-2.38474
Q9H910	190	Hematological and neurological expressed 1-like protein OS=Homo sapiens GN=HN1L PE=1 SV=1; Additional IDs concatenated into MaxParsimony group: A6NGP5, H3BU16	6	0	0	13	0	20	0	0	10	14	17	0	3	3	39	41	80	0.000838264	0.976902	0.00718574
Q9Y5Z4	205	Heme-binding protein 2 OS=Homo sapiens GN=HEBP2 PE=1 SV=1	0	0	0	7	0	4	0	0	9	0	4	0	2	2	11	13	24	0.0893329	0.765027	0.15541
P69905	142	Hemoglobin subunit alpha OS=Homo sapiens GN=HBA1 PE=1 SV=2	64	31	70	25	14	33	45	45	59	84	29	57	6	6	237	319	556	8.83452	0.00295586	0.364346
P68871	147	Hemoglobin subunit beta OS=Homo sapiens GN=HBB PE=1 SV=2	115	41	123	43	29	60	91	79	101	165	58	119	6	6	411	613	1024	31.8538	1.66221e-08	0.513564
P02042	147	Hemoglobin subunit delta OS=Homo sapiens GN=HBD PE=1 SV=2	57	0	62	0	0	0	42	40	49	79	0	57	2	5	119	267	386	51.9394	5.724e-13	1.09557
P02790	462	Hemopexin OS=Homo sapiens GN=HPX PE=1 SV=2	0	4	0	0	0	0	0	7	0	0	0	0	1	1	4	7	11	0.672719	0.412105	0.589314
Q5SSJ5	553	Heterochromatin protein 1-binding protein 3 OS=Homo sapiens GN=HP1BP3 PE=1 SV=1; Additional IDs concatenated into MaxParsimony group: X6RGJ2, Q5SWC8, B0QZK4	30	42	56	15	20	22	0	10	37	22	51	53	6	5	185	173	358	1.0932	0.295763	-0.158974
Q13151	305	Heterogeneous nuclear ribonucleoprotein A0 OS=Homo sapiens GN=HNRNPA0 PE=1 SV=1	20	25	22	28	21	26	23	35	30	33	29	29	6	6	142	179	321	2.8136	0.0934685	0.268858
P09651	372	Heterogeneous nuclear ribonucleoprotein A1 OS=Homo sapiens GN=HNRNPA1 PE=1 SV=5	188	170	136	156	134	214	130	142	161	172	168	143	6	6	998	916	1914	8.01682	0.00463449	-0.187023
P51991	378	Heterogeneous nuclear ribonucleoprotein A3 OS=Homo sapiens GN=HNRNPA3 PE=1 SV=2	94	124	79	108	85	89	102	73	98	114	99	112	6	6	579	598	1177	0.0371452	0.84717	-0.016333
H0YA96	210	Heterogeneous nuclear ribonucleoprotein D0 (Fragment) OS=Homo sapiens GN=HNRNPD PE=1 SV=1	62	76	0	67	0	0	0	0	0	62	0	0	3	1	205	62	267	86.9787	1.09694e-20	-1.76889
Q14103	355	Heterogeneous nuclear ribonucleoprotein D0 OS=Homo sapiens GN=HNRNPD PE=1 SV=1; Additional IDs concatenated into MaxParsimony group: H0Y8G5, D6RD18, D6R9P3, A0A087WUK2	66	80	57	71	58	89	47	45	51	67	66	73	6	6	421	349	770	10.2489	0.00136765	-0.333002
O14979	420	Heterogeneous nuclear ribonucleoprotein D-like OS=Homo sapiens GN=HNRNPDL PE=1 SV=3	0	34	0	25	36	40	0	32	0	31	35	0	4	3	135	98	233	7.60801	0.00581095	-0.520138
P52597	415	Heterogeneous nuclear ribonucleoprotein F OS=Homo sapiens GN=HNRNPF PE=1 SV=3	57	77	51	49	45	78	54	67	64	55	62	46	6	6	357	348	705	0.840825	0.359161	-0.099625
P55795	449	Heterogeneous nuclear ribonucleoprotein H2 OS=Homo sapiens GN=HNRNPH2 PE=1 SV=1	0	58	64	71	56	65	63	54	54	55	80	64	5	6	314	370	684	2.47843	0.115417	0.173353
P31942	346	Heterogeneous nuclear ribonucleoprotein H3 OS=Homo sapiens GN=HNRNPH3 PE=1 SV=2	50	53	34	41	44	46	24	24	46	42	45	40	6	6	268	221	489	6.8007	0.00911224	-0.339873
Q5T6W2	379	Heterogeneous nuclear ribonucleoprotein K (Fragment) OS=Homo sapiens GN=HNRNPK PE=1 SV=1	0	194	156	170	171	184	0	160	166	170	208	153	5	5	875	857	1732	1.79585	0.180214	-0.0930441
P61978	463	Heterogeneous nuclear ribonucleoprotein K OS=Homo sapiens GN=HNRNPK PE=1 SV=1	192	225	182	195	196	217	183	183	196	204	237	178	6	6	1207	1181	2388	2.55646	0.109845	-0.0946124
P14866	589	Heterogeneous nuclear ribonucleoprotein L OS=Homo sapiens GN=HNRNPL PE=1 SV=2; Additional IDs concatenated into MaxParsimony group: M0QYT0	53	62	44	49	47	66	40	42	45	51	45	41	6	6	321	264	585	8.3225	0.0039157	-0.344007
P52272	730	Heterogeneous nuclear ribonucleoprotein M OS=Homo sapiens GN=HNRNPM PE=1 SV=3; Additional IDs concatenated into MaxParsimony group: A0A087X0X3	306	332	259	295	301	341	250	256	267	279	277	272	6	6	1834	1601	3435	27.7676	1.36795e-07	-0.260437
O60506	623	Heterogeneous nuclear ribonucleoprotein Q OS=Homo sapiens GN=SYNCRIP PE=1 SV=2; Additional IDs concatenated into MaxParsimony group: B7Z645	88	69	37	83	46	63	40	39	48	77	68	58	6	6	386	330	716	7.16533	0.00743261	-0.288535
O43390	633	Heterogeneous nuclear ribonucleoprotein R OS=Homo sapiens GN=HNRNPR PE=1 SV=1	78	88	80	70	80	74	50	62	77	63	100	95	6	6	470	447	917	2.01443	0.15581	-0.135215
Q00839	825	Heterogeneous nuclear ribonucleoprotein U OS=Homo sapiens GN=HNRNPU PE=1 SV=6; Additional IDs concatenated into MaxParsimony group: B7Z4B8, A0A0A0MRA5, Q3KNR6, M0R3F1, Q8NFI4	145	168	146	159	142	183	114	148	149	125	178	142	6	6	943	856	1799	8.87567	0.00288996	-0.202959
Q9BUJ2	856	Heterogeneous nuclear ribonucleoprotein U-like protein 1 OS=Homo sapiens GN=HNRNPUL1 PE=1 SV=2	85	29	21	25	47	16	27	30	45	14	37	16	6	6	223	169	392	9.99288	0.00157147	-0.460591
Q1KMD3	747	Heterogeneous nuclear ribonucleoprotein U-like protein 2 OS=Homo sapiens GN=HNRNPUL2 PE=1 SV=1; Additional IDs concatenated into MaxParsimony group: H3BQZ7	56	59	27	70	50	64	31	25	48	27	34	31	6	6	326	196	522	38.6256	5.13415e-10	-0.79396
P22626	353	Heterogeneous nuclear ribonucleoproteins A2/B1 OS=Homo sapiens GN=HNRNPA2B1 PE=1 SV=2; Additional IDs concatenated into MaxParsimony group: F8W6I7	207	206	187	231	233	243	206	235	188	202	221	193	6	6	1307	1245	2552	5.43891	0.0196929	-0.133502
B2R5W2	290	Heterogeneous nuclear ribonucleoproteins C1/C2 OS=Homo sapiens GN=HNRNPC PE=1 SV=1	106	124	108	113	114	125	132	123	115	127	130	117	6	6	690	744	1434	0.363846	0.546378	0.0458701
P07910	306	Heterogeneous nuclear ribonucleoproteins C1/C2 OS=Homo sapiens GN=HNRNPC PE=1 SV=4; Additional IDs concatenated into MaxParsimony group: B4DY08, G3V4W0, G3V2Q1, G3V4C1	0	0	95	0	0	119	129	116	0	0	118	0	2	3	214	363	577	32.7142	1.06752e-08	0.696923
P19367	917	Hexokinase-1 OS=Homo sapiens GN=HK1 PE=1 SV=3; Additional IDs concatenated into MaxParsimony group: E9PB90	0	18	0	0	0	0	22	25	68	0	35	0	1	4	18	150	168	112.523	2.74487e-26	2.91196
O00479	90	High mobility group nucleosome-binding domain-containing protein 4 OS=Homo sapiens GN=HMGN4 PE=1 SV=3	14	11	0	0	0	0	0	0	0	0	11	0	2	1	25	11	36	6.13218	0.0132743	-1.1624
P09429	215	High mobility group protein B1 OS=Homo sapiens GN=HMGB1 PE=1 SV=3	39	36	62	46	32	45	64	34	25	47	51	37	6	6	260	258	518	0.339969	0.559847	-0.0739417
P26583	209	High mobility group protein B2 OS=Homo sapiens GN=HMGB2 PE=1 SV=2; Additional IDs concatenated into MaxParsimony group: Q5T7C4, E7EQU1, E7ES08, E9PES6	55	47	62	39	69	60	19	30	31	39	43	50	6	6	332	212	544	32.1739	1.40971e-08	-0.707596
O15347	200	High mobility group protein B3 OS=Homo sapiens GN=HMGB3 PE=1 SV=4	12	15	19	12	26	19	19	18	14	11	15	18	6	6	103	95	198	0.763534	0.382225	-0.178038
P17096	107	High mobility group protein HMG-I/HMG-Y OS=Homo sapiens GN=HMGA1 PE=1 SV=3	18	26	0	32	17	24	20	6	13	26	30	12	5	6	117	107	224	0.985994	0.320723	-0.190337
Q9BX68	163	Histidine triad nucleotide-binding protein 2, mitochondrial OS=Homo sapiens GN=HINT2 PE=1 SV=1	0	0	0	0	0	0	0	0	13	0	13	0	0	2	0	26	26	34.2665	4.80589e-09	4.38362
P12081	509	Histidine--tRNA ligase, cytoplasmic OS=Homo sapiens GN=HARS PE=1 SV=2; Additional IDs concatenated into MaxParsimony group: B4DDD8, B4E1C5, E7ETE2	7	0	0	0	0	0	11	15	0	0	0	0	1	2	7	26	33	10.6697	0.00108904	1.66112
O14929	419	Histone acetyltransferase type B catalytic subunit OS=Homo sapiens GN=HAT1 PE=1 SV=1	0	0	0	8	0	12	12	6	7	6	0	5	2	5	20	36	56	3.93133	0.0473944	0.747084
Q13547	482	Histone deacetylase 1 OS=Homo sapiens GN=HDAC1 PE=1 SV=1	0	0	17	0	0	0	12	22	0	0	24	0	1	3	17	58	75	21.7986	3.02826e-06	1.63637
Q92769	488	Histone deacetylase 2 OS=Homo sapiens GN=HDAC2 PE=1 SV=2	28	35	0	24	0	23	11	30	28	18	26	30	4	6	110	143	253	2.99599	0.083471	0.312146
P07305	194	Histone H1.0 OS=Homo sapiens GN=H1F0 PE=1 SV=3	22	29	28	28	18	30	30	31	0	0	31	0	6	3	155	92	247	19.0768	1.25563e-05	-0.807852
Q02539	215	Histone H1.1 OS=Homo sapiens GN=HIST1H1A PE=1 SV=3	0	0	0	0	0	0	0	0	0	0	96	0	0	1	0	96	96	128.301	9.6439e-30	6.21946
P16403	213	Histone H1.2 OS=Homo sapiens GN=HIST1H1C PE=1 SV=2	162	150	142	117	168	170	76	156	194	141	169	217	6	6	909	953	1862	0.00658268	0.935336	0.0053463
P16402	221	Histone H1.3 OS=Homo sapiens GN=HIST1H1D PE=1 SV=2	143	143	141	113	162	166	73	0	180	137	160	200	6	5	868	750	1618	14.5564	0.000136028	-0.27414
P10412	219	Histone H1.4 OS=Homo sapiens GN=HIST1H1E PE=1 SV=2	173	163	150	130	175	186	82	156	208	150	179	223	6	6	977	998	1975	0.245249	0.620441	-0.0322626
P16401	226	Histone H1.5 OS=Homo sapiens GN=HIST1H1B PE=1 SV=3	140	111	100	112	79	140	0	91	131	103	160	149	6	5	682	634	1316	4.47282	0.0344382	-0.168309
Q92522	213	Histone H1x OS=Homo sapiens GN=H1FX PE=1 SV=1	25	22	45	34	39	37	7	27	44	32	33	45	6	6	202	188	390	1.29583	0.254976	-0.16587
Q93077	130	Histone H2A type 1-C OS=Homo sapiens GN=HIST1H2AC PE=1 SV=3	254	216	247	169	191	254	0	0	237	215	233	234	6	4	1331	919	2250	95.2663	1.66418e-22	-0.599207
Q6FI13	130	Histone H2A type 2-A OS=Homo sapiens GN=HIST2H2AA3 PE=1 SV=3; Additional IDs concatenated into MaxParsimony group: A0A0U1RR32, P0C0S8, P20671, Q96KK5, P04908, Q7L7L0, Q96QV6, Q99878, Q71UI9	291	258	259	178	214	287	187	247	265	241	271	259	6	6	1487	1470	2957	2.25005	0.13361	-0.0798231
Q8IUE6	130	Histone H2A type 2-B OS=Homo sapiens GN=HIST2H2AB PE=1 SV=3	216	187	211	150	166	225	148	182	196	192	206	205	6	6	1155	1129	2284	2.5194	0.112453	-0.0960269
P0C0S5	128	Histone H2A.Z OS=Homo sapiens GN=H2AFZ PE=1 SV=2	128	98	141	89	99	126	64	92	113	89	91	102	6	6	681	551	1232	20.0242	7.64694e-06	-0.368661
P16104	143	Histone H2AX OS=Homo sapiens GN=H2AFX PE=1 SV=2	222	202	226	161	177	231	143	199	220	194	216	217	6	6	1219	1189	2408	2.83203	0.0924015	-0.0991664
Q96A08	127	Histone H2B type 1-A OS=Homo sapiens GN=HIST1H2BA PE=1 SV=3	246	214	219	178	198	225	136	184	227	187	235	230	6	6	1280	1199	2479	7.3802	0.00659459	-0.157775
P33778	126	Histone H2B type 1-B OS=Homo sapiens GN=HIST1H2BB PE=1 SV=2	0	0	368	0	323	0	231	322	0	0	396	376	2	4	691	1325	2016	176.826	2.39098e-40	0.878616
P58876	126	Histone H2B type 1-D OS=Homo sapiens GN=HIST1H2BD PE=1 SV=2; Additional IDs concatenated into MaxParsimony group: O60814, U3KQK0, Q93079, Q99877, P62807, Q99880, Q16778, Q99879, Q8N257, Q6DRA6	377	350	359	305	323	388	233	326	384	309	414	385	6	6	2102	2051	4153	4.85093	0.0276312	-0.0990116
P23527	126	Histone H2B type 1-O OS=Homo sapiens GN=HIST1H2BO PE=1 SV=3	386	348	368	298	325	378	231	323	378	304	397	377	6	6	2103	2010	4113	8.16268	0.00427611	-0.12905
Q5QNW6	126	Histone H2B type 2-F OS=Homo sapiens GN=HIST2H2BF PE=1 SV=3	0	0	357	0	320	0	232	322	0	0	0	378	2	3	677	932	1609	30.3368	3.63161e-08	0.398937
Q5TEC6	136	Histone H3 OS=Homo sapiens GN=HIST2H3PS2 PE=1 SV=1	227	236	220	173	208	221	110	177	221	169	222	212	6	6	1285	1111	2396	21.4508	3.63024e-06	-0.273775
P68431	136	Histone H3.1 OS=Homo sapiens GN=HIST1H3A PE=1 SV=2	275	289	267	212	261	292	149	209	282	226	283	300	6	6	1596	1449	3045	15.026	0.000106039	-0.2033
Q71DI3	136	Histone H3.2 OS=Homo sapiens GN=HIST2H3A PE=1 SV=3; Additional IDs concatenated into MaxParsimony group: K7EK07	281	299	274	217	269	295	155	214	287	231	284	303	6	6	1635	1474	3109	16.9207	3.89733e-05	-0.213535
P84243	136	Histone H3.3 OS=Homo sapiens GN=H3F3A PE=1 SV=2	268	290	266	216	257	292	148	207	278	222	280	295	6	6	1589	1430	3019	16.8241	4.10084e-05	-0.216056
P62805	103	Histone H4 OS=Homo sapiens GN=HIST1H4A PE=1 SV=2	447	421	444	370	418	441	277	427	485	391	476	449	6	6	2541	2505	5046	4.25423	0.0391526	-0.0842005
Q9UPP1	1060	Histone lysine demethylase PHF8 OS=Homo sapiens GN=PHF8 PE=1 SV=3	0	0	3	0	0	0	0	0	0	0	5	0	1	1	3	5	8	0.397262	0.528507	0.493626
Q86X55	608	Histone-arginine methyltransferase CARM1 OS=Homo sapiens GN=CARM1 PE=1 SV=3; Additional IDs concatenated into MaxParsimony group: K7EQA8	0	17	0	0	0	5	0	0	0	0	0	0	2	0	22	0	22	30.7675	2.90866e-08	-4.28014
Q09028	425	Histone-binding protein RBBP4 OS=Homo sapiens GN=RBBP4 PE=1 SV=3; Additional IDs concatenated into MaxParsimony group: E9PC52	56	59	44	39	50	47	27	36	0	0	36	48	6	4	295	147	442	57.1611	4.01542e-14	-1.06247
Q16576	425	Histone-binding protein RBBP7 OS=Homo sapiens GN=RBBP7 PE=1 SV=1	43	48	38	32	38	35	0	35	0	0	37	43	6	3	234	115	349	46.7097	8.23224e-12	-1.08047
O43719	755	HIV Tat-specific factor 1 OS=Homo sapiens GN=HTATSF1 PE=1 SV=1	0	0	10	27	20	5	0	28	0	0	10	4	4	3	62	42	104	4.76779	0.028997	-0.611272
P13746	365	HLA class I histocompatibility antigen, A-11 alpha chain OS=Homo sapiens GN=HLA-A PE=1 SV=1	46	0	0	0	41	0	18	9	0	21	0	0	2	3	87	48	135	13.1446	0.000288345	-0.904492
P30447	365	HLA class I histocompatibility antigen, A-23 alpha chain OS=Homo sapiens GN=HLA-A PE=1 SV=1	49	30	18	0	25	32	0	0	0	0	60	0	5	1	154	60	214	46.8336	7.72768e-12	-1.40516
P05534	365	HLA class I histocompatibility antigen, A-24 alpha chain OS=Homo sapiens GN=HLA-A PE=1 SV=2	56	36	0	0	31	37	0	0	0	18	72	0	4	2	160	90	250	22.9942	1.62491e-06	-0.884615
P30486	362	HLA class I histocompatibility antigen, B-48 alpha chain OS=Homo sapiens GN=HLA-B PE=1 SV=1	0	0	0	0	0	34	0	0	0	0	0	0	1	0	34	0	34	47.9268	4.42441e-12	-4.8806
P30499	366	HLA class I histocompatibility antigen, Cw-1 alpha chain OS=Homo sapiens GN=HLA-C PE=1 SV=1	55	0	28	0	33	0	0	0	0	0	0	45	3	1	116	45	161	35.4803	2.57643e-09	-1.40527
P01903	254	HLA class II histocompatibility antigen, DR alpha chain OS=Homo sapiens GN=HLA-DRA PE=1 SV=1; Additional IDs concatenated into MaxParsimony group: A0A0G2JMH6, Q30118, A0A0G2JH46	0	7	0	14	0	9	0	0	0	0	0	0	3	0	30	0	30	42.2065	8.21281e-11	-4.70681
Q30154	266	HLA class II histocompatibility antigen, DR beta 5 chain OS=Homo sapiens GN=HLA-DRB5 PE=1 SV=1; Additional IDs concatenated into MaxParsimony group: Q29974, A0A087WX18, P01911, P20039, Q9TQE0, Q30134, P13760	0	0	0	18	0	0	0	0	0	0	0	0	1	0	18	0	18	25.0495	5.58772e-07	-4.00774
P43699	371	Homeobox protein Nkx-2.1 OS=Homo sapiens GN=NKX2-1 PE=1 SV=1	21	0	16	0	27	0	0	0	0	0	0	12	3	1	64	12	76	41.0956	1.44959e-10	-2.36307
Q93099	445	Homogentisate 1,2-dioxygenase OS=Homo sapiens GN=HGD PE=1 SV=2	0	0	0	0	0	0	28	0	0	0	0	0	0	1	0	28	28	36.9523	1.21055e-09	4.48582
P50502	369	Hsc70-interacting protein OS=Homo sapiens GN=ST13 PE=1 SV=2	18	12	21	47	42	17	49	50	0	41	23	21	6	5	157	184	341	1.12569	0.288696	0.164602
Q16543	378	Hsp90 co-chaperone Cdc37 OS=Homo sapiens GN=CDC37 PE=1 SV=1	0	20	0	0	0	15	14	0	0	14	0	0	2	2	35	28	63	1.10517	0.293133	-0.372371
Q16836	314	Hydroxyacyl-coenzyme A dehydrogenase, mitochondrial OS=Homo sapiens GN=HADH PE=1 SV=3; Additional IDs concatenated into MaxParsimony group: A0A0A0MSE2, E9PF18	19	16	14	9	0	0	0	0	0	0	0	6	4	1	58	6	64	50.7999	1.02277e-12	-3.09385
Q01581	520	Hydroxymethylglutaryl-CoA synthase, cytoplasmic OS=Homo sapiens GN=HMGCS1 PE=1 SV=2	0	0	0	0	0	0	0	26	0	0	0	0	0	1	0	26	26	34.2665	4.80589e-09	4.38362
Q6YN16	418	Hydroxysteroid dehydrogenase-like protein 2 OS=Homo sapiens GN=HSDL2 PE=1 SV=1	0	0	0	0	0	0	0	0	0	0	13	0	0	1	0	13	13	16.8155	4.11965e-05	3.44826
P00492	218	Hypoxanthine-guanine phosphoribosyltransferase OS=Homo sapiens GN=HPRT1 PE=1 SV=2	15	12	16	7	24	14	5	22	25	0	28	31	6	5	88	111	199	1.75388	0.185389	0.26812
Q9Y4L1	999	Hypoxia up-regulated protein 1 OS=Homo sapiens GN=HYOU1 PE=1 SV=1; Additional IDs concatenated into MaxParsimony group: A0A087X054	91	49	26	60	112	66	62	51	45	0	108	103	6	5	404	369	773	3.4773	0.0622161	-0.193389
P01876	353	Ig alpha-1 chain C region OS=Homo sapiens GN=IGHA1 PE=1 SV=2	10	13	28	28	0	40	30	9	9	0	0	34	5	4	119	82	201	8.53729	0.00347942	-0.593531
P01857	330	Ig gamma-1 chain C region OS=Homo sapiens GN=IGHG1 PE=1 SV=1; Additional IDs concatenated into MaxParsimony group: A0A0A0MS08, A0A075B6N8, A0A0A0MS07	15	48	70	38	27	39	73	45	53	27	43	28	6	6	237	269	506	0.872123	0.350368	0.119161
P01859	326	Ig gamma-2 chain C region OS=Homo sapiens GN=IGHG2 PE=1 SV=2	0	35	43	33	0	32	48	30	0	0	29	0	4	3	143	107	250	6.8766	0.00873316	-0.477221
P01871	452	Ig mu chain C region OS=Homo sapiens GN=IGHM PE=1 SV=3; Additional IDs concatenated into MaxParsimony group: A0A1B0GUU9, A0A075B6N9, A0A087WYJ9	0	0	0	0	0	15	53	0	0	0	0	0	1	1	15	53	68	20.7361	5.27119e-06	1.67662
Q8WZA9	623	Immunity-related GTPase family Q protein OS=Homo sapiens GN=IRGQ PE=1 SV=1	0	12	0	0	19	10	0	7	6	0	0	0	3	2	41	13	54	16.3454	5.2783e-05	-1.63094
A0A0B4J1X5	117	Immunoglobulin heavy variable 3-74 OS=Homo sapiens GN=IGHV3-74 PE=3 SV=1	0	0	0	0	0	0	6	0	0	0	0	0	0	1	0	6	6	7.43926	0.00638162	2.47331
P52292	529	Importin subunit alpha-1 OS=Homo sapiens GN=KPNA2 PE=1 SV=1	7	0	0	0	6	0	10	6	13	0	3	5	2	5	13	37	50	10.8805	0.000971815	1.36185
O00629	521	Importin subunit alpha-3 OS=Homo sapiens GN=KPNA4 PE=1 SV=1	0	0	0	0	0	0	0	0	0	0	8	0	0	1	0	8	8	10.1136	0.00147176	2.82479
O00505	521	Importin subunit alpha-4 OS=Homo sapiens GN=KPNA3 PE=1 SV=2	0	0	0	0	0	0	5	0	0	0	0	0	0	1	0	5	5	6.10539	0.013477	2.25918
Q14974	876	Importin subunit beta-1 OS=Homo sapiens GN=KPNB1 PE=1 SV=2	53	42	28	71	50	58	66	75	72	63	117	78	6	6	302	471	773	30.2869	3.72638e-08	0.577141
Q8TEX9	1081	Importin-4 OS=Homo sapiens GN=IPO4 PE=1 SV=2	0	0	0	0	0	11	26	0	0	0	0	0	1	1	11	26	37	5.54983	0.0184825	1.09078
O00410	1097	Importin-5 OS=Homo sapiens GN=IPO5 PE=1 SV=4; Additional IDs concatenated into MaxParsimony group: H0Y8C6	15	42	0	0	55	0	36	88	0	24	53	0	3	4	112	201	313	21.913	2.85289e-06	0.774323
O95373	1038	Importin-7 OS=Homo sapiens GN=IPO7 PE=1 SV=1	15	23	0	6	22	30	10	9	10	18	19	0	5	5	96	66	162	6.95065	0.00837886	-0.595135
Q96P70	1041	Importin-9 OS=Homo sapiens GN=IPO9 PE=1 SV=3	7	11	10	10	6	7	0	15	10	8	12	11	6	5	51	56	107	0.0665073	0.796492	0.0690817
Q13308	1070	Inactive tyrosine-protein kinase 7 OS=Homo sapiens GN=PTK7 PE=1 SV=2	0	15	0	17	0	10	0	0	0	24	0	0	3	1	42	24	66	5.74356	0.0165493	-0.839307
Q15181	289	Inorganic pyrophosphatase OS=Homo sapiens GN=PPA1 PE=1 SV=2	11	13	0	13	0	10	15	24	0	0	0	0	4	2	47	39	86	1.12772	0.288262	-0.324375
P12268	514	Inosine-5'-monophosphate dehydrogenase 2 OS=Homo sapiens GN=IMPDH2 PE=1 SV=2; Additional IDs concatenated into MaxParsimony group: H0Y4R1	14	0	0	6	0	7	26	17	0	5	0	0	3	3	27	48	75	5.04811	0.0246528	0.739206
Q14573	2671	Inositol 1,4,5-trisphosphate receptor type 3 OS=Homo sapiens GN=ITPR3 PE=1 SV=2	0	0	0	6	10	0	0	0	0	0	68	0	2	1	16	68	84	32.2374	1.3644e-08	1.94273
Q9NPH2	558	Inositol-3-phosphate synthase 1 OS=Homo sapiens GN=ISYNA1 PE=1 SV=1	0	0	0	0	0	25	0	0	0	0	0	0	1	0	25	0	25	35.0568	3.20229e-09	-4.45524
Q9Y4H2	1338	Insulin receptor substrate 2 OS=Homo sapiens GN=IRS2 PE=1 SV=2	0	0	0	0	0	0	6	0	0	0	0	0	0	1	0	6	6	7.43926	0.00638162	2.47331
Q9NZI8	577	Insulin-like growth factor 2 mRNA-binding protein 1 OS=Homo sapiens GN=IGF2BP1 PE=1 SV=2; Additional IDs concatenated into MaxParsimony group: Q9Y6M1	0	0	0	0	0	0	57	0	0	0	0	0	0	1	0	57	57	75.9054	2.97592e-18	5.4798
O00425	579	Insulin-like growth factor 2 mRNA-binding protein 3 OS=Homo sapiens GN=IGF2BP3 PE=1 SV=2	0	9	0	0	0	10	23	0	0	0	4	0	2	2	19	27	46	1.06062	0.303074	0.417591
Q01101	510	Insulinoma-associated protein 1 OS=Homo sapiens GN=INSM1 PE=1 SV=1	0	0	0	0	0	0	0	0	0	0	22	0	0	1	0	22	22	28.8954	7.63957e-08	4.15458
P23229	1130	Integrin alpha-6 OS=Homo sapiens GN=ITGA6 PE=1 SV=5	0	5	0	0	0	0	0	0	0	0	0	0	1	0	5	0	5	6.50096	0.0107816	-2.38474
P05556	798	Integrin beta-1 OS=Homo sapiens GN=ITGB1 PE=1 SV=2	0	0	0	11	0	7	0	0	0	0	0	0	2	0	18	0	18	25.0495	5.58772e-07	-4.00774
Q9H0C8	392	Integrin-linked kinase-associated serine/threonine phosphatase 2C OS=Homo sapiens GN=ILKAP PE=1 SV=1; Additional IDs concatenated into MaxParsimony group: F8SNU7	0	0	0	0	0	0	0	6	0	0	0	0	0	1	0	6	6	7.43926	0.00638162	2.47331
Q8IU81	584	Interferon regulatory factor 2-binding protein 1 OS=Homo sapiens GN=IRF2BP1 PE=1 SV=1	0	0	0	0	0	0	12	0	0	0	0	0	0	1	0	12	12	15.4741	8.36415e-05	3.34328
Q7Z5L9	587	Interferon regulatory factor 2-binding protein 2 OS=Homo sapiens GN=IRF2BP2 PE=1 SV=2	5	5	0	14	0	3	6	0	0	0	7	0	4	2	27	13	40	5.56428	0.0183306	-1.05015
Q9H1B7	796	Interferon regulatory factor 2-binding protein-like OS=Homo sapiens GN=IRF2BPL PE=1 SV=1	0	0	0	0	0	1	0	0	0	0	0	0	1	0	1	0	1	0.953322	0.328875	-0.910781
P20591	662	Interferon-induced GTP-binding protein Mx1 OS=Homo sapiens GN=MX1 PE=1 SV=4	58	85	20	14	0	37	0	0	0	98	0	0	5	1	214	98	312	49.3276	2.16596e-12	-1.18036
P19525	551	Interferon-induced, double-stranded RNA-activated protein kinase OS=Homo sapiens GN=EIF2AK2 PE=1 SV=2	7	23	0	7	0	0	0	0	0	6	0	0	3	1	37	6	43	25.9262	3.54726e-07	-2.46237
O75569	313	Interferon-inducible double-stranded RNA-dependent protein kinase activator A OS=Homo sapiens GN=PRKRA PE=1 SV=1; Additional IDs concatenated into MaxParsimony group: C9JMM3, G5E9Q4, F8WEG8	0	0	0	0	0	0	0	0	4	0	0	9	0	2	0	13	13	16.8155	4.11965e-05	3.44826
Q12905	390	Interleukin enhancer-binding factor 2 OS=Homo sapiens GN=ILF2 PE=1 SV=2; Additional IDs concatenated into MaxParsimony group: B4DY09	40	65	35	45	42	68	42	41	50	53	91	47	6	6	295	324	619	0.390379	0.5321	0.072045
Q12906	894	Interleukin enhancer-binding factor 3 OS=Homo sapiens GN=ILF3 PE=1 SV=3	84	98	72	66	51	100	53	58	78	61	87	64	6	6	471	401	872	9.0947	0.00256352	-0.294749
O60306	1485	Intron-binding protein aquarius OS=Homo sapiens GN=AQR PE=1 SV=4	0	0	0	0	0	3	0	0	0	0	0	0	1	0	3	0	3	3.67755	0.0551497	-1.82833
Q7L266	308	Isoaspartyl peptidase/L-asparaginase OS=Homo sapiens GN=ASRGL1 PE=1 SV=2	9	0	0	0	0	6	0	0	0	0	0	0	2	0	15	0	15	20.7622	5.19994e-06	-3.76331
Q96CN7	298	Isochorismatase domain-containing protein 1 OS=Homo sapiens GN=ISOC1 PE=1 SV=3; Additional IDs concatenated into MaxParsimony group: D6RGE2	0	0	0	0	0	6	0	0	0	4	0	0	1	1	6	4	10	0.470922	0.492563	-0.528455
P50213	366	Isocitrate dehydrogenase [NAD] subunit alpha, mitochondrial OS=Homo sapiens GN=IDH3A PE=1 SV=1; Additional IDs concatenated into MaxParsimony group: H0YMU3, H0YL72	8	8	4	11	15	7	17	26	8	18	28	9	6	6	53	106	159	15.7337	7.29151e-05	0.920789
O75874	414	Isocitrate dehydrogenase [NADP] cytoplasmic OS=Homo sapiens GN=IDH1 PE=1 SV=2	32	59	14	45	16	46	133	33	22	53	60	20	6	6	212	321	533	17.9601	2.25586e-05	0.533417
P48735	452	Isocitrate dehydrogenase [NADP], mitochondrial OS=Homo sapiens GN=IDH2 PE=1 SV=2	111	100	74	174	71	142	192	90	99	88	211	116	6	6	672	796	1468	5.8006	0.0160207	0.181642
P41252	1262	Isoleucine--tRNA ligase, cytoplasmic OS=Homo sapiens GN=IARS PE=1 SV=2; Additional IDs concatenated into MaxParsimony group: A0A0A0MSX9, J3KR24	0	0	0	0	0	0	34	31	0	0	25	0	0	3	0	90	90	120.24	5.60581e-28	6.12755
Q9NSE4	1012	Isoleucine--tRNA ligase, mitochondrial OS=Homo sapiens GN=IARS2 PE=1 SV=2	0	4	6	9	11	4	11	6	6	0	12	0	5	4	34	35	69	0.00361372	0.952065	-0.0224235
Q13907	227	Isopentenyl-diphosphate Delta-isomerase 1 OS=Homo sapiens GN=IDI1 PE=1 SV=2	0	0	0	0	0	0	0	6	0	0	0	0	0	1	0	6	6	7.43926	0.00638162	2.47331
P14923	745	Junction plakoglobin OS=Homo sapiens GN=JUP PE=1 SV=3	9	30	0	35	0	10	38	25	13	34	41	9	4	6	84	160	244	20.8462	4.97689e-06	0.857156
Q9UKR0	248	Kallikrein-12 OS=Homo sapiens GN=KLK12 PE=1 SV=1; Additional IDs concatenated into MaxParsimony group: E9PR22	0	0	0	0	0	0	9	0	0	0	0	0	0	1	0	9	9	11.4528	0.000713877	2.9729
Q14145	624	Kelch-like ECH-associated protein 1 OS=Homo sapiens GN=KEAP1 PE=1 SV=2	0	4	0	0	0	0	0	0	0	0	0	0	1	0	4	0	4	5.08512	0.024132	-2.13319
P13645	584	Keratin, type I cytoskeletal 10 OS=Homo sapiens GN=KRT10 PE=1 SV=6	50	46	131	46	69	45	44	147	55	44	66	203	6	6	387	559	946	24.4434	7.65241e-07	0.467179
P13646	458	Keratin, type I cytoskeletal 13 OS=Homo sapiens GN=KRT13 PE=1 SV=4	0	0	0	28	0	0	0	44	27	51	35	0	1	4	28	157	185	93.45	4.16593e-22	2.37364
P02533	472	Keratin, type I cytoskeletal 14 OS=Homo sapiens GN=KRT14 PE=1 SV=4	43	30	96	48	21	32	16	57	39	65	43	44	6	6	270	264	534	0.581348	0.445784	-0.0951501
P19012	456	Keratin, type I cytoskeletal 15 OS=Homo sapiens GN=KRT15 PE=1 SV=3	31	31	46	39	0	34	18	51	35	58	41	35	5	6	181	238	419	5.49427	0.0190789	0.330097
P08779	473	Keratin, type I cytoskeletal 16 OS=Homo sapiens GN=KRT16 PE=1 SV=4	35	28	109	40	21	30	16	56	33	71	39	0	6	5	263	215	478	7.14251	0.00752775	-0.352318
Q04695	432	Keratin, type I cytoskeletal 17 OS=Homo sapiens GN=KRT17 PE=1 SV=2	43	39	66	77	0	43	0	77	0	110	0	0	5	2	268	187	455	18.2334	1.95419e-05	-0.579598
P05783	430	Keratin, type I cytoskeletal 18 OS=Homo sapiens GN=KRT18 PE=1 SV=2; Additional IDs concatenated into MaxParsimony group: F8VZY9, A0A087X1X7, P29692, E9PK01, K7ERE3, Q9C075, J3QR55	133	111	152	165	61	266	210	155	235	210	277	99	6	6	888	1186	2074	31.1011	2.44939e-08	0.355644
P08727	400	Keratin, type I cytoskeletal 19 OS=Homo sapiens GN=KRT19 PE=1 SV=4	172	116	96	227	33	155	41	329	163	358	227	80	6	6	799	1198	1997	64.0788	1.19538e-15	0.522884
P35527	623	Keratin, type I cytoskeletal 9 OS=Homo sapiens GN=KRT9 PE=1 SV=3	56	16	86	55	66	26	4	46	28	52	84	38	6	6	305	252	557	7.62228	0.00576516	-0.337301
P04264	644	Keratin, type II cytoskeletal 1 OS=Homo sapiens GN=KRT1 PE=1 SV=6	112	77	224	122	137	96	81	160	132	138	153	231	6	6	768	895	1663	4.98397	0.0255832	0.158194
Q7Z794	578	Keratin, type II cytoskeletal 1b OS=Homo sapiens GN=KRT77 PE=2 SV=3	0	0	38	0	0	38	0	37	0	0	0	0	2	1	76	37	113	15.4267	8.5768e-05	-1.07709
P35908	639	Keratin, type II cytoskeletal 2 epidermal OS=Homo sapiens GN=KRT2 PE=1 SV=2	69	29	85	52	60	43	41	97	52	62	63	64	6	6	338	379	717	0.901711	0.342323	0.101967
P13647	590	Keratin, type II cytoskeletal 5 OS=Homo sapiens GN=KRT5 PE=1 SV=3	40	45	80	49	34	36	30	50	35	80	45	53	6	6	284	293	577	0.0218813	0.882403	-0.0179832
P02538	564	Keratin, type II cytoskeletal 6A OS=Homo sapiens GN=KRT6A PE=1 SV=3	0	30	116	0	0	0	0	0	0	0	0	0	2	0	146	0	146	208.152	3.47527e-47	-6.94383
P08729	469	Keratin, type II cytoskeletal 7 OS=Homo sapiens GN=KRT7 PE=1 SV=5	63	82	82	190	0	149	0	217	152	287	0	72	5	4	566	728	1294	13.9281	0.000189935	0.300422
Q14CN4	511	Keratin, type II cytoskeletal 72 OS=Homo sapiens GN=KRT72 PE=1 SV=2	0	0	19	20	0	0	0	0	0	0	15	0	2	1	39	15	54	12.0088	0.000529485	-1.37147
O95678	551	Keratin, type II cytoskeletal 75 OS=Homo sapiens GN=KRT75 PE=1 SV=2	39	27	49	44	23	39	34	49	44	60	45	30	6	6	221	262	483	1.9289	0.164879	0.181647
Q8N1N4	520	Keratin, type II cytoskeletal 78 OS=Homo sapiens GN=KRT78 PE=2 SV=2	0	0	0	0	0	0	0	0	0	0	16	0	0	1	0	16	16	20.8408	4.99072e-06	3.72391
Q5XKE5	535	Keratin, type II cytoskeletal 79 OS=Homo sapiens GN=KRT79 PE=1 SV=2	16	20	32	31	16	31	20	37	32	58	26	26	6	6	146	199	345	6.02677	0.0140905	0.381018
F8W1U3	289	Keratin, type II cytoskeletal 8 (Fragment) OS=Homo sapiens GN=KRT8 PE=1 SV=1	0	0	108	152	0	0	0	0	0	0	0	0	2	0	260	0	260	371.3	9.75481e-83	-7.77167
P05787	483	Keratin, type II cytoskeletal 8 OS=Homo sapiens GN=KRT8 PE=1 SV=7	276	170	239	317	102	415	262	337	330	443	443	158	6	6	1519	1973	3492	41.3706	1.25935e-10	0.316406
Q9HA64	309	Ketosamine-3-kinase OS=Homo sapiens GN=FN3KRP PE=1 SV=2; Additional IDs concatenated into MaxParsimony group: I3L2G3	3	9	0	9	0	2	0	6	9	0	8	0	4	3	23	23	46	0.0215417	0.883313	-0.0627841
Q07666	443	KH domain-containing, RNA-binding, signal transduction-associated protein 1 OS=Homo sapiens GN=KHDRBS1 PE=1 SV=1	52	60	37	44	48	46	30	37	42	40	39	36	6	6	287	224	511	10.7706	0.00103122	-0.418998
A4D1S0	409	Killer cell lectin-like receptor subfamily G member 2 OS=Homo sapiens GN=KLRG2 PE=1 SV=3	5	0	0	0	0	0	0	0	0	0	0	0	1	0	5	0	5	6.50096	0.0107816	-2.38474
Q86UP2	1357	Kinectin OS=Homo sapiens GN=KTN1 PE=1 SV=1	0	0	19	0	0	20	0	0	0	0	12	0	2	1	39	12	51	16.0931	6.03032e-05	-1.66594
O60282	957	Kinesin heavy chain isoform 5C OS=Homo sapiens GN=KIF5C PE=1 SV=1	0	0	0	0	0	0	0	0	10	0	10	0	0	2	0	20	20	26.2102	3.06208e-07	4.0248
Q07866	573	Kinesin light chain 1 OS=Homo sapiens GN=KLC1 PE=1 SV=2; Additional IDs concatenated into MaxParsimony group: E7EVH7, G3V5R9, G3V3H3, F8W6L3, G3V2E7, G5E9S8	0	0	9	2	0	4	0	0	0	0	0	8	3	1	15	8	23	2.42741	0.11923	-0.875736
P33176	963	Kinesin-1 heavy chain OS=Homo sapiens GN=KIF5B PE=1 SV=1; Additional IDs concatenated into MaxParsimony group: A0A0G2JMZ6	9	14	13	10	0	17	9	25	19	10	17	11	5	6	63	91	154	3.96215	0.0465341	0.459216
O00139	706	Kinesin-like protein KIF2A OS=Homo sapiens GN=KIF2A PE=1 SV=3	8	0	0	0	0	0	0	0	0	0	0	0	1	0	8	0	8	10.7689	0.00103219	-2.95035
Q16719	465	Kynureninase OS=Homo sapiens GN=KYNU PE=1 SV=1; Additional IDs concatenated into MaxParsimony group: A0A087X297	0	0	0	12	0	0	14	0	0	41	0	0	1	2	12	55	67	27.8533	1.30868e-07	2.02332
Q04760	184	Lactoylglutathione lyase OS=Homo sapiens GN=GLO1 PE=1 SV=4	24	21	19	38	17	22	22	22	25	26	42	0	6	5	141	137	278	0.362754	0.546981	-0.103985
P42166	694	Lamina-associated polypeptide 2, isoform alpha OS=Homo sapiens GN=TMPO PE=1 SV=2	38	49	39	33	28	46	20	28	53	50	51	60	6	6	233	262	495	0.672324	0.412243	0.105711
P42167	454	Lamina-associated polypeptide 2, isoforms beta/gamma OS=Homo sapiens GN=TMPO PE=1 SV=2	51	72	59	52	44	62	36	42	66	55	61	74	6	6	340	334	674	0.63392	0.425921	-0.088489
P20700	586	Lamin-B1 OS=Homo sapiens GN=LMNB1 PE=1 SV=2	160	122	152	124	99	126	53	125	110	109	114	130	6	6	783	641	1424	21.0892	4.38391e-06	-0.351954
Q03252	620	Lamin-B2 OS=Homo sapiens GN=LMNB2 PE=1 SV=4	113	75	118	80	79	111	63	97	125	81	87	96	6	6	576	549	1125	2.35972	0.124505	-0.132184
P25391	3075	Laminin subunit alpha-1 OS=Homo sapiens GN=LAMA1 PE=1 SV=2	0	0	0	0	0	0	36	0	0	0	6	0	0	2	0	42	42	55.7558	8.20556e-14	5.05016
O15230	3695	Laminin subunit alpha-5 OS=Homo sapiens GN=LAMA5 PE=1 SV=8	0	6	0	0	0	0	0	17	0	0	0	0	1	1	6	17	23	4.90808	0.0267313	1.26913
P11047	1609	Laminin subunit gamma-1 OS=Homo sapiens GN=LAMC1 PE=1 SV=3	0	11	0	0	0	0	22	10	0	0	10	0	1	3	11	42	53	17.85	2.39019e-05	1.75731
O43813	399	LanC-like protein 1 OS=Homo sapiens GN=LANCL1 PE=1 SV=1; Additional IDs concatenated into MaxParsimony group: E9PHS0, F8WDS9	0	10	8	6	8	0	0	0	0	0	10	7	4	2	32	17	49	5.28882	0.0214628	-0.928329
P48449	732	Lanosterol synthase OS=Homo sapiens GN=LSS PE=1 SV=1	14	0	0	0	0	0	0	0	0	0	0	0	1	0	14	0	14	19.3334	1.09767e-05	-3.67167
Q01650	507	Large neutral amino acids transporter small subunit 1 OS=Homo sapiens GN=SLC7A5 PE=1 SV=2	0	0	0	3	0	0	4	0	0	3	0	0	1	2	3	7	10	1.40602	0.235719	0.894175
P46379	1132	Large proline-rich protein BAG6 OS=Homo sapiens GN=BAG6 PE=1 SV=2; Additional IDs concatenated into MaxParsimony group: A0A0G2JK23, A0A024RCR6, A0A0G2JL47	0	0	0	0	0	10	0	9	0	0	20	0	1	2	10	29	39	8.74271	0.00310842	1.36434
Q9H089	658	Large subunit GTPase 1 homolog OS=Homo sapiens GN=LSG1 PE=1 SV=2	3	0	0	0	0	0	0	0	0	0	0	0	1	0	3	0	3	3.67755	0.0551497	-1.82833
Q8NC56	503	LEM domain-containing protein 2 OS=Homo sapiens GN=LEMD2 PE=1 SV=1	0	0	0	0	0	0	0	0	0	0	15	0	0	1	0	15	15	19.4989	1.0066e-05	3.63775
P42704	1394	Leucine-rich PPR motif-containing protein, mitochondrial OS=Homo sapiens GN=LRPPRC PE=1 SV=3	38	58	9	57	53	42	88	67	36	61	80	12	6	6	257	344	601	9.14035	0.00250033	0.35652
Q32MZ4	808	Leucine-rich repeat flightless-interacting protein 1 OS=Homo sapiens GN=LRRFIP1 PE=1 SV=2	9	0	0	0	0	0	0	0	0	0	4	0	1	1	9	4	13	2.11589	0.145777	-1.02804
Q9BTT6	524	Leucine-rich repeat-containing protein 1 OS=Homo sapiens GN=LRRC1 PE=1 SV=1	3	0	0	0	0	0	0	0	0	0	0	0	1	0	3	0	3	3.67755	0.0551497	-1.82833
Q8N1G4	583	Leucine-rich repeat-containing protein 47 OS=Homo sapiens GN=LRRC47 PE=1 SV=1	19	22	15	0	25	11	7	12	13	8	0	9	5	5	92	49	141	15.2128	9.60485e-05	-0.955023
Q96AG4	307	Leucine-rich repeat-containing protein 59 OS=Homo sapiens GN=LRRC59 PE=1 SV=1	0	0	0	0	0	0	13	0	0	13	9	0	0	3	0	35	35	46.3536	9.87272e-12	4.7954
Q9P2J5	1176	Leucine--tRNA ligase, cytoplasmic OS=Homo sapiens GN=LARS PE=1 SV=2	0	0	0	0	0	10	22	0	0	11	0	0	1	2	10	33	43	11.8512	0.00057623	1.54353
P30740	379	Leukocyte elastase inhibitor OS=Homo sapiens GN=SERPINB1 PE=1 SV=1	10	0	0	2	0	0	34	0	0	0	19	0	2	2	12	53	65	25.9773	3.45452e-07	1.97108
P09960	611	Leukotriene A-4 hydrolase OS=Homo sapiens GN=LTA4H PE=1 SV=2	0	0	0	14	0	0	52	5	7	11	17	0	1	5	14	92	106	60.5823	7.05653e-15	2.54995
Q14847	261	LIM and SH3 domain protein 1 OS=Homo sapiens GN=LASP1 PE=1 SV=2; Additional IDs concatenated into MaxParsimony group: C9J9W2	31	18	6	27	8	26	27	12	13	22	47	8	6	6	116	129	245	0.240025	0.624188	0.0889613
Q9UN81	338	LINE-1 retrotransposable element ORF1 protein OS=Homo sapiens GN=L1RE1 PE=1 SV=1	0	0	0	0	0	3	6	0	0	0	16	0	1	2	3	22	25	15.1928	9.70732e-05	2.38902
H0YAC6	1505	Lipopolysaccharide-responsive and beige-like anchor protein (Fragment) OS=Homo sapiens GN=LRBA PE=1 SV=1	10	0	0	18	0	14	12	0	0	0	15	9	3	3	42	36	78	0.755278	0.38481	-0.278282
P50851	2863	Lipopolysaccharide-responsive and beige-like anchor protein OS=Homo sapiens GN=LRBA PE=1 SV=4; Additional IDs concatenated into MaxParsimony group: E9PEM5	10	0	0	21	0	17	13	0	0	0	17	11	3	3	48	41	89	0.893002	0.344665	-0.284002
P23141	567	Liver carboxylesterase 1 OS=Homo sapiens GN=CES1 PE=1 SV=2	0	0	0	8	0	0	0	0	0	97	0	0	1	1	8	97	105	84.7821	3.33124e-20	3.34665
P00338	332	L-lactate dehydrogenase A chain OS=Homo sapiens GN=LDHA PE=1 SV=2	71	89	67	63	97	125	87	114	84	82	118	63	6	6	512	548	1060	0.158351	0.690679	0.0350975
P07195	334	L-lactate dehydrogenase B chain OS=Homo sapiens GN=LDHB PE=1 SV=2	69	105	53	44	62	58	67	33	37	94	18	36	6	6	391	285	676	21.6357	3.29658e-06	-0.517971
P36776	959	Lon protease homolog, mitochondrial OS=Homo sapiens GN=LONP1 PE=1 SV=2; Additional IDs concatenated into MaxParsimony group: K7EKE6, K7EJE8	19	0	0	0	14	18	25	17	12	17	25	10	3	6	51	106	157	17.3135	3.16933e-05	0.974993
P24666	158	Low molecular weight phosphotyrosine protein phosphatase OS=Homo sapiens GN=ACP1 PE=1 SV=3	14	25	0	15	12	16	24	22	27	23	27	17	5	6	82	140	222	12.8882	0.000330654	0.700256
P05455	408	Lupus La protein OS=Homo sapiens GN=SSB PE=1 SV=2	21	53	15	35	23	37	57	24	23	30	31	17	6	6	184	182	366	0.271031	0.602641	-0.078496
O75151	1096	Lysine-specific demethylase PHF2 OS=Homo sapiens GN=PHF2 PE=1 SV=4	0	0	0	0	0	0	0	0	0	0	7	0	0	1	0	7	7	8.77564	0.00305281	2.65973
O60341	852	Lysine-specific histone demethylase 1A OS=Homo sapiens GN=KDM1A PE=1 SV=2	9	8	11	11	8	6	0	11	11	0	0	11	6	3	53	33	86	5.57355	0.0182337	-0.726423
Q15046	597	Lysine--tRNA ligase OS=Homo sapiens GN=KARS PE=1 SV=3	0	15	0	30	13	0	44	0	0	25	0	0	3	2	58	69	127	0.533437	0.465166	0.182952
Q8NF37	534	Lysophosphatidylcholine acyltransferase 1 OS=Homo sapiens GN=LPCAT1 PE=1 SV=2	16	0	0	0	71	0	0	0	22	0	0	0	2	1	87	22	109	44.1526	3.03753e-11	-1.98753
P10253	952	Lysosomal alpha-glucosidase OS=Homo sapiens GN=GAA PE=1 SV=4	19	0	0	0	0	0	20	0	0	0	24	0	1	2	19	44	63	9.06997	0.00259841	1.09735
Q14108	478	Lysosome membrane protein 2 OS=Homo sapiens GN=SCARB2 PE=1 SV=2	0	0	0	0	0	0	0	0	0	0	39	0	0	1	0	39	39	51.7262	6.3806e-13	4.94643
P11279	417	Lysosome-associated membrane glycoprotein 1 OS=Homo sapiens GN=LAMP1 PE=1 SV=3	7	8	0	5	12	0	0	11	0	0	4	0	4	2	32	15	47	6.97892	0.00824754	-1.0958
P13473	410	Lysosome-associated membrane glycoprotein 2 OS=Homo sapiens GN=LAMP2 PE=1 SV=2	0	8	0	0	0	7	0	8	0	0	13	0	2	2	15	21	36	0.750261	0.386394	0.390617
Q96C86	337	m7GpppX diphosphatase OS=Homo sapiens GN=DCPS PE=1 SV=2	0	4	0	0	0	6	0	0	0	0	0	0	2	0	10	0	10	13.6215	0.000223607	-3.23276
P14174	115	Macrophage migration inhibitory factor OS=Homo sapiens GN=MIF PE=1 SV=4	22	29	24	24	13	29	28	25	26	35	34	25	6	6	141	173	314	2.02101	0.155135	0.230096
P40121	348	Macrophage-capping protein OS=Homo sapiens GN=CAPG PE=1 SV=2	5	27	9	40	0	17	4	20	12	19	7	14	5	6	98	76	174	3.8191	0.0506714	-0.424459
P07199	599	Major centromere autoantigen B OS=Homo sapiens GN=CENPB PE=1 SV=2	0	0	0	0	0	0	0	0	0	0	4	0	0	1	0	4	4	4.7757	0.0288641	2.00763
Q14764	893	Major vault protein OS=Homo sapiens GN=MVP PE=1 SV=4	41	0	0	0	0	0	19	93	0	0	31	0	1	3	41	143	184	55.3854	9.90693e-14	1.70933
P40925	334	Malate dehydrogenase, cytoplasmic OS=Homo sapiens GN=MDH1 PE=1 SV=4	17	25	18	24	23	21	32	8	14	31	24	23	6	6	128	132	260	0.0105372	0.91824	-0.0188166
P40926	338	Malate dehydrogenase, mitochondrial OS=Homo sapiens GN=MDH2 PE=1 SV=3	73	84	43	39	118	70	105	84	62	54	55	29	6	6	427	389	816	3.81393	0.0508281	-0.197154
Q13724	837	Mannosyl-oligosaccharide glucosidase OS=Homo sapiens GN=MOGS PE=1 SV=5	17	15	0	17	0	15	32	9	11	8	37	10	4	6	64	107	171	9.11601	0.00253382	0.667765
P49006	195	MARCKS-related protein OS=Homo sapiens GN=MARCKSL1 PE=1 SV=2	20	19	18	28	23	24	12	14	14	22	15	17	6	6	132	94	226	8.16597	0.00426837	-0.54737
P43243	847	Matrin-3 OS=Homo sapiens GN=MATR3 PE=1 SV=2; Additional IDs concatenated into MaxParsimony group: A8MXP9, A0A0R4J2E8	101	100	90	101	95	103	75	89	77	81	92	69	6	6	590	483	1073	15.8783	6.75471e-05	-0.351546
Q14676	2089	Mediator of DNA damage checkpoint protein 1 OS=Homo sapiens GN=MDC1 PE=1 SV=3	16	0	0	0	12	0	0	0	0	0	50	0	2	1	28	50	78	5.33632	0.0208855	0.746454
P11310	421	Medium-chain specific acyl-CoA dehydrogenase, mitochondrial OS=Homo sapiens GN=ACADM PE=1 SV=1; Additional IDs concatenated into MaxParsimony group: Q5T4U5, B7Z9I1	0	8	6	0	35	0	28	16	16	6	47	0	3	5	49	113	162	23.2138	1.4495e-06	1.12257
Q5JRA6	1907	Melanoma inhibitory activity protein 3 OS=Homo sapiens GN=MIA3 PE=1 SV=1	0	0	0	0	0	0	0	0	0	0	7	0	0	1	0	7	7	8.77564	0.00305281	2.65973
O15479	319	Melanoma-associated antigen B2 OS=Homo sapiens GN=MAGEB2 PE=1 SV=3	0	0	0	0	0	0	3	0	0	0	0	0	0	1	0	3	3	3.45378	0.0631072	1.70277
O60732	1142	Melanoma-associated antigen C1 OS=Homo sapiens GN=MAGEC1 PE=1 SV=3	0	0	0	0	16	0	0	0	0	0	18	0	1	1	16	18	34	0.0461039	0.829987	0.095491
Q9UBF1	373	Melanoma-associated antigen C2 OS=Homo sapiens GN=MAGEC2 PE=1 SV=1	0	0	0	0	16	0	0	0	0	0	0	0	1	0	16	0	16	22.1911	2.4681e-06	-3.84947
Q9UNF1	606	Melanoma-associated antigen D2 OS=Homo sapiens GN=MAGED2 PE=1 SV=2; Additional IDs concatenated into MaxParsimony group: Q5H909, Q5H907	22	0	0	20	12	0	0	11	0	5	38	0	3	3	54	54	108	0.0508968	0.82151	-0.0627918
O00264	195	Membrane-associated progesterone receptor component 1 OS=Homo sapiens GN=PGRMC1 PE=1 SV=3	21	34	0	42	23	31	0	26	0	18	22	0	5	3	151	66	217	37.9334	7.32003e-10	-1.24213
O15173	223	Membrane-associated progesterone receptor component 2 OS=Homo sapiens GN=PGRMC2 PE=1 SV=1	0	22	0	0	0	13	0	10	0	0	9	0	2	2	35	19	54	5.48424	0.0191887	-0.902936
Q5EB52	335	Mesoderm-specific transcript homolog protein OS=Homo sapiens GN=MEST PE=2 SV=2; Additional IDs concatenated into MaxParsimony group: C9JW74, C9JSW2, C9JWU9	0	0	0	0	0	0	0	14	14	0	0	0	0	2	0	28	28	36.9523	1.21055e-09	4.48582
O94776	668	Metastasis-associated protein MTA2 OS=Homo sapiens GN=MTA2 PE=1 SV=1	11	15	0	0	0	8	0	0	0	0	11	0	3	1	34	11	45	13.2063	0.000279011	-1.58776
Q9NZL9	334	Methionine adenosyltransferase 2 subunit beta OS=Homo sapiens GN=MAT2B PE=1 SV=1; Additional IDs concatenated into MaxParsimony group: E5RJR3	0	5	0	6	0	0	0	0	0	0	0	0	2	0	11	0	11	15.0489	0.000104762	-3.35562
P53582	386	Methionine aminopeptidase 1 OS=Homo sapiens GN=METAP1 PE=1 SV=2	0	0	0	0	0	3	8	0	0	4	0	0	1	2	3	12	15	5.22373	0.0222808	1.57773
P56192	900	Methionine--tRNA ligase, cytoplasmic OS=Homo sapiens GN=MARS PE=1 SV=2	10	0	0	6	8	8	50	18	0	8	15	0	4	4	32	91	123	26.8882	2.15573e-07	1.40974
P22033	750	Methylmalonyl-CoA mutase, mitochondrial OS=Homo sapiens GN=MUT PE=1 SV=4	0	0	0	0	0	0	0	0	0	0	15	0	0	1	0	15	15	19.4989	1.0066e-05	3.63775
Q9BV20	369	Methylthioribose-1-phosphate isomerase OS=Homo sapiens GN=MRI1 PE=1 SV=1	8	12	0	0	0	0	6	0	7	7	0	0	2	3	20	20	40	0.0187015	0.891226	-0.0627833
Q16891	758	MICOS complex subunit MIC60 OS=Homo sapiens GN=IMMT PE=1 SV=1; Additional IDs concatenated into MaxParsimony group: B9A067, C9J406, H7C463	16	32	24	20	24	19	28	27	28	26	36	20	6	6	135	165	300	1.83961	0.174997	0.224455
Q9UPN3	7388	Microtubule-actin cross-linking factor 1, isoforms 1/2/3/5 OS=Homo sapiens GN=MACF1 PE=1 SV=4; Additional IDs concatenated into MaxParsimony group: H3BQK9, H3BPE1	0	0	0	0	42	0	0	0	0	0	0	0	1	0	42	0	42	59.3683	1.30757e-14	-5.17573
H7C4C5	493	Microtubule-associated protein (Fragment) OS=Homo sapiens GN=MAP4 PE=1 SV=1	0	0	0	0	7	6	0	0	0	0	0	0	2	0	13	0	13	17.9049	2.32218e-05	-3.57382
P46821	2468	Microtubule-associated protein 1B OS=Homo sapiens GN=MAP1B PE=1 SV=2; Additional IDs concatenated into MaxParsimony group: A0A0B4J203, E9PGC8, P78559	70	0	33	0	95	27	0	50	7	0	0	21	4	3	225	78	303	80.8705	2.41008e-19	-1.5771
Q66K74	1059	Microtubule-associated protein 1S OS=Homo sapiens GN=MAP1S PE=1 SV=2	8	20	0	0	0	0	0	0	0	0	0	0	2	0	28	0	28	39.3465	3.54892e-10	-4.61138
P11137	1827	Microtubule-associated protein 2 OS=Homo sapiens GN=MAP2 PE=1 SV=4	0	0	0	0	0	0	0	16	20	8	6	20	0	5	0	70	70	93.3697	4.33842e-22	5.77051
P27816	1152	Microtubule-associated protein 4 OS=Homo sapiens GN=MAP4 PE=1 SV=3; Additional IDs concatenated into MaxParsimony group: E7EVA0, B5MEG9, F8W9U4, H0Y2V1	8	0	0	8	9	10	0	20	0	12	10	0	4	3	35	42	77	0.366761	0.544775	0.191971
Q15691	268	Microtubule-associated protein RP/EB family member 1 OS=Homo sapiens GN=MAPRE1 PE=1 SV=3	48	9	16	28	21	24	0	19	0	11	18	19	6	4	146	67	213	33.486	7.17802e-09	-1.17263
Q15555	327	Microtubule-associated protein RP/EB family member 2 OS=Homo sapiens GN=MAPRE2 PE=1 SV=1	0	0	0	0	0	0	0	0	0	0	14	0	0	1	0	14	14	18.157	2.03416e-05	3.54611
Q8TCT9	377	Minor histocompatibility antigen H13 OS=Homo sapiens GN=HM13 PE=1 SV=1	0	0	0	0	0	0	0	4	0	0	0	0	0	1	0	4	4	4.7757	0.0288641	2.00763
Q02978	314	Mitochondrial 2-oxoglutarate/malate carrier protein OS=Homo sapiens GN=SLC25A11 PE=1 SV=3; Additional IDs concatenated into MaxParsimony group: I3L1P8	0	0	0	9	0	0	6	0	0	0	0	0	1	1	9	6	15	0.717791	0.39687	-0.562368
Q7Z434	540	Mitochondrial antiviral-signaling protein OS=Homo sapiens GN=MAVS PE=1 SV=2	0	0	0	0	0	0	0	0	0	0	5	0	0	1	0	5	5	6.10539	0.013477	2.25918
Q9Y6C9	303	Mitochondrial carrier homolog 2 OS=Homo sapiens GN=MTCH2 PE=1 SV=1; Additional IDs concatenated into MaxParsimony group: E9PIE4	6	0	0	0	10	8	14	4	7	8	6	0	3	5	24	39	63	2.95992	0.085352	0.610005
Q9Y5L4	95	Mitochondrial import inner membrane translocase subunit Tim13 OS=Homo sapiens GN=TIMM13 PE=1 SV=1	0	0	0	0	0	0	0	0	0	0	5	0	0	1	0	5	5	6.10539	0.013477	2.25918
O43615	452	Mitochondrial import inner membrane translocase subunit TIM44 OS=Homo sapiens GN=TIMM44 PE=1 SV=2	0	0	0	0	0	0	14	0	0	0	0	0	0	1	0	14	14	18.157	2.03416e-05	3.54611
Q3ZCQ8	353	Mitochondrial import inner membrane translocase subunit TIM50 OS=Homo sapiens GN=TIMM50 PE=1 SV=2; Additional IDs concatenated into MaxParsimony group: M0R003	0	0	0	0	10	0	0	0	0	0	0	0	1	0	10	0	10	13.6215	0.000223607	-3.23276
Q9NS69	142	Mitochondrial import receptor subunit TOM22 homolog OS=Homo sapiens GN=TOMM22 PE=1 SV=3	0	0	0	0	10	0	17	0	0	8	10	0	1	3	10	35	45	13.4942	0.000239297	1.62542
Q15785	309	Mitochondrial import receptor subunit TOM34 OS=Homo sapiens GN=TOMM34 PE=1 SV=2	0	0	0	5	0	0	0	0	0	0	0	0	1	0	5	0	5	6.50096	0.0107816	-2.38474
O94826	608	Mitochondrial import receptor subunit TOM70 OS=Homo sapiens GN=TOMM70 PE=1 SV=1	7	0	0	0	0	0	0	0	0	19	0	0	1	1	7	19	26	5.14543	0.0233076	1.23274
P28482	360	Mitogen-activated protein kinase 1 OS=Homo sapiens GN=MAPK1 PE=1 SV=3	0	7	0	0	0	0	22	0	0	0	0	20	1	2	7	42	49	25.9743	3.45996e-07	2.32765
O43684	328	Mitotic checkpoint protein BUB3 OS=Homo sapiens GN=BUB3 PE=1 SV=1; Additional IDs concatenated into MaxParsimony group: J3QT28	18	0	17	16	0	23	8	0	15	0	18	0	4	3	74	41	115	11.0489	0.000887411	-0.895723
P26038	577	Moesin OS=Homo sapiens GN=MSN PE=1 SV=3; Additional IDs concatenated into MaxParsimony group: E7EQR4	50	114	201	118	0	49	23	45	120	145	101	168	5	6	532	602	1134	1.81778	0.177578	0.115427
Q8N2K0	398	Monoacylglycerol lipase ABHD12 OS=Homo sapiens GN=ABHD12 PE=1 SV=2	0	0	0	0	0	0	0	0	0	0	11	0	0	1	0	11	11	14.1332	0.000170312	3.23007
Q9HC84	5762	Mucin-5B OS=Homo sapiens GN=MUC5B PE=1 SV=3	0	0	0	0	0	0	0	75	0	0	0	0	0	1	0	75	75	100.087	1.45846e-23	5.86838
P22234	425	Multifunctional protein ADE2 OS=Homo sapiens GN=PAICS PE=1 SV=3; Additional IDs concatenated into MaxParsimony group: D6RF62	28	40	0	37	0	41	22	19	17	32	35	0	4	5	146	125	271	2.66754	0.102414	-0.284917
Q9BQG0	1328	Myb-binding protein 1A OS=Homo sapiens GN=MYBBP1A PE=1 SV=2	0	0	0	0	0	0	19	0	0	0	0	0	0	1	0	19	19	24.8677	6.14037e-07	3.95525
Q9NUJ1	306	Mycophenolic acid acyl-glucuronide esterase, mitochondrial OS=Homo sapiens GN=ABHD10 PE=1 SV=1	0	0	0	0	0	0	3	0	0	0	0	0	0	1	0	3	3	3.45378	0.0631072	1.70277
Q9P2K5	600	Myelin expression factor 2 OS=Homo sapiens GN=MYEF2 PE=1 SV=3; Additional IDs concatenated into MaxParsimony group: A0A0A0MR39	0	0	17	0	0	0	0	0	0	0	17	0	1	1	17	17	34	0.0158615	0.899777	-0.0627826
Q969H8	173	Myeloid-derived growth factor OS=Homo sapiens GN=MYDGF PE=1 SV=1; Additional IDs concatenated into MaxParsimony group: M0QYN0, M0QXF7	11	0	0	0	0	0	0	0	0	0	0	0	1	0	11	0	11	15.0489	0.000104762	-3.35562
P14649	208	Myosin light chain 6B OS=Homo sapiens GN=MYL6B PE=1 SV=1	0	0	9	0	0	0	0	0	0	0	0	0	1	0	9	0	9	12.1948	0.00047923	-3.09846
P19105	171	Myosin regulatory light chain 12A OS=Homo sapiens GN=MYL12A PE=1 SV=2; Additional IDs concatenated into MaxParsimony group: J3QRS3, O14950	46	40	31	46	16	37	27	57	30	47	33	30	6	6	216	224	440	0.00561547	0.940265	-0.0106164
P24844	172	Myosin regulatory light polypeptide 9 OS=Homo sapiens GN=MYL9 PE=1 SV=4	0	0	0	32	0	0	0	0	0	0	0	0	1	0	32	0	32	45.0666	1.9045e-11	-4.79632
P35580	1976	Myosin-10 OS=Homo sapiens GN=MYH10 PE=1 SV=3	61	97	54	68	33	56	65	95	56	79	109	56	6	6	369	460	829	6.44859	0.011104	0.254691
P35749	1972	Myosin-11 OS=Homo sapiens GN=MYH11 PE=1 SV=3	40	34	23	42	0	32	36	63	26	52	50	20	5	6	171	247	418	10.7821	0.00102487	0.464896
M0QY43	1002	Myosin-14 (Fragment) OS=Homo sapiens GN=MYH14 PE=1 SV=8	57	0	0	0	0	0	0	0	43	0	77	0	1	2	57	120	177	20.2151	6.9203e-06	0.995217
Q7Z406	1995	Myosin-14 OS=Homo sapiens GN=MYH14 PE=1 SV=2	134	45	39	69	0	38	0	63	106	76	158	51	5	5	325	454	779	16.2307	5.60785e-05	0.418548
P35579	1960	Myosin-9 OS=Homo sapiens GN=MYH9 PE=1 SV=4; Additional IDs concatenated into MaxParsimony group: B0YJC4, P04259, Q5HYB6, B7Z596, F5H7S3, Q5VU61, H0YKX5, Q6ZN40, P09493, H0YL52, A0A087X2G1, F1T0B3, Q5TCU8, P48668, P07942, Q01546, P12035, H0YK48, Q9NSB2, Q7	369	291	232	392	110	312	278	594	233	493	263	284	6	6	1706	2145	3851	33.1223	8.65415e-09	0.269423
P58546	118	Myotrophin OS=Homo sapiens GN=MTPN PE=1 SV=2; Additional IDs concatenated into MaxParsimony group: C9JL85	7	0	3	0	9	0	0	0	0	0	0	0	3	0	19	0	19	26.4789	2.66437e-07	-4.08081
P29966	332	Myristoylated alanine-rich C-kinase substrate OS=Homo sapiens GN=MARCKS PE=1 SV=4	23	22	15	23	20	23	21	62	18	17	28	31	6	6	126	177	303	6.54245	0.010533	0.423714
O94760	285	N(G),N(G)-dimethylarginine dimethylaminohydrolase 1 OS=Homo sapiens GN=DDAH1 PE=1 SV=3	7	0	0	0	14	6	0	8	7	0	9	0	3	3	27	24	51	0.328073	0.566796	-0.224769
O95865	285	N(G),N(G)-dimethylarginine dimethylaminohydrolase 2 OS=Homo sapiens GN=DDAH2 PE=1 SV=1; Additional IDs concatenated into MaxParsimony group: Q5SRR8, Q5SSV3, A0A140T971, H0Y7N1, B4DYP1	0	17	0	33	0	31	0	24	11	0	9	0	3	3	81	44	125	12.7392	0.000358074	-0.925105
O14745	358	Na(+)/H(+) exchange regulatory cofactor NHE-RF1 OS=Homo sapiens GN=SLC9A3R1 PE=1 SV=4	0	0	0	0	0	10	0	17	0	0	0	0	1	1	10	17	27	1.51588	0.218244	0.63523
Q9UJ70	344	N-acetyl-D-glucosamine kinase OS=Homo sapiens GN=NAGK PE=1 SV=4; Additional IDs concatenated into MaxParsimony group: C9JEV6, H7C3G9	3	11	4	8	7	0	15	4	7	7	9	11	5	6	33	53	86	3.84273	0.049962	0.600845
P34059	522	N-acetylgalactosamine-6-sulfatase OS=Homo sapiens GN=GALNS PE=1 SV=1	0	0	0	0	0	0	1	0	0	0	0	0	0	1	0	1	1	0.895315	0.344041	0.785224
Q8NFW8	434	N-acylneuraminate cytidylyltransferase OS=Homo sapiens GN=CMAS PE=1 SV=2	0	0	0	0	0	0	0	0	0	0	0	5	0	1	0	5	5	6.10539	0.013477	2.25918
Q4G0N4	442	NAD kinase 2, mitochondrial OS=Homo sapiens GN=NADK2 PE=1 SV=2	0	0	0	0	26	0	0	0	0	0	0	0	1	0	26	0	26	36.4866	1.53716e-09	-4.50919
Q13423	1086	NAD(P) transhydrogenase, mitochondrial OS=Homo sapiens GN=NNT PE=1 SV=3	49	16	4	19	73	0	0	30	20	27	74	0	5	4	161	151	312	0.902515	0.342108	-0.154651
P15559	274	NAD(P)H dehydrogenase [quinone] 1 OS=Homo sapiens GN=NQO1 PE=1 SV=1; Additional IDs concatenated into MaxParsimony group: B4DLR8, H3BRK3	0	0	0	5	0	0	69	0	0	25	0	8	1	3	5	102	107	103.302	2.87834e-24	3.98391
Q8NCW5	288	NAD(P)H-hydrate epimerase OS=Homo sapiens GN=NAXE PE=1 SV=2	0	0	0	0	0	0	0	0	0	0	37	0	0	1	0	37	37	49.0398	2.50815e-12	4.87289
P23368	584	NAD-dependent malic enzyme, mitochondrial OS=Homo sapiens GN=ME2 PE=1 SV=1	11	0	0	0	31	0	0	0	0	5	6	11	2	3	42	22	64	7.20113	0.00728577	-0.958371
O95299	355	NADH dehydrogenase [ubiquinone] 1 alpha subcomplex subunit 10, mitochondrial OS=Homo sapiens GN=NDUFA10 PE=1 SV=1; Additional IDs concatenated into MaxParsimony group: E7ESZ7, A0A087WXC5, C9J6X0, Q8N1B9	0	0	0	0	0	3	7	0	0	0	10	0	1	2	3	17	20	9.96877	0.00159218	2.03966
Q9P0J0	144	NADH dehydrogenase [ubiquinone] 1 alpha subcomplex subunit 13 OS=Homo sapiens GN=NDUFA13 PE=1 SV=3	0	0	0	0	0	5	10	0	0	0	17	0	1	2	5	27	32	15.4412	8.51125e-05	2.11367
Q16795	377	NADH dehydrogenase [ubiquinone] 1 alpha subcomplex subunit 9, mitochondrial OS=Homo sapiens GN=NDUFA9 PE=1 SV=2	0	0	0	0	0	0	12	0	0	0	11	0	0	2	0	23	23	30.2381	3.82136e-08	4.21534
P49821	464	NADH dehydrogenase [ubiquinone] flavoprotein 1, mitochondrial OS=Homo sapiens GN=NDUFV1 PE=1 SV=4; Additional IDs concatenated into MaxParsimony group: G3V0I5, B4DE93	6	0	0	0	0	0	0	0	0	0	0	0	1	0	6	0	6	7.92125	0.00488575	-2.59887
O75306	463	NADH dehydrogenase [ubiquinone] iron-sulfur protein 2, mitochondrial OS=Homo sapiens GN=NDUFS2 PE=1 SV=2	0	0	0	0	0	0	0	0	0	0	15	0	0	1	0	15	15	19.4989	1.0066e-05	3.63775
O75489	264	NADH dehydrogenase [ubiquinone] iron-sulfur protein 3, mitochondrial OS=Homo sapiens GN=NDUFS3 PE=1 SV=1	21	6	7	7	11	10	19	9	8	12	29	11	6	6	62	88	150	3.45862	0.0629228	0.434139
O00217	210	NADH dehydrogenase [ubiquinone] iron-sulfur protein 8, mitochondrial OS=Homo sapiens GN=NDUFS8 PE=1 SV=1; Additional IDs concatenated into MaxParsimony group: E9PPW7, E9PKH6, F8W9K7, E9PN51	0	0	0	0	0	0	7	0	0	0	14	0	0	2	0	21	21	27.5527	1.5287e-07	4.09115
Q9UHQ9	305	NADH-cytochrome b5 reductase 1 OS=Homo sapiens GN=CYB5R1 PE=1 SV=1; Additional IDs concatenated into MaxParsimony group: H7C0R7	2	0	6	0	0	0	0	0	0	0	20	7	2	2	8	27	35	9.94054	0.00161678	1.54805
P00387	301	NADH-cytochrome b5 reductase 3 OS=Homo sapiens GN=CYB5R3 PE=1 SV=3	17	9	18	7	19	4	16	22	0	9	62	11	6	5	74	120	194	9.082	0.00258138	0.625683
P28331	727	NADH-ubiquinone oxidoreductase 75 kDa subunit, mitochondrial OS=Homo sapiens GN=NDUFS1 PE=1 SV=3; Additional IDs concatenated into MaxParsimony group: B4DJ81	9	4	0	0	5	5	17	0	0	9	26	0	4	3	23	52	75	10.2178	0.00139088	1.07218
P16435	677	NADPH--cytochrome P450 reductase OS=Homo sapiens GN=POR PE=1 SV=2; Additional IDs concatenated into MaxParsimony group: H0Y4R2, E7EMD0	19	0	0	0	57	0	0	4	0	0	0	0	2	1	76	4	80	81.8112	1.49725e-19	-3.94235
Q15843	81	NEDD8 OS=Homo sapiens GN=NEDD8 PE=1 SV=1	8	0	12	10	12	11	12	8	10	9	10	7	5	6	53	56	109	0.00361385	0.952064	0.0148779
P61081	183	NEDD8-conjugating enzyme Ubc12 OS=Homo sapiens GN=UBE2M PE=1 SV=1	0	0	0	0	8	0	0	0	0	0	10	0	1	1	8	10	18	0.140278	0.708004	0.219631
A0A0X1KG71	628	Negative elongation factor B OS=Homo sapiens GN=NELFB PE=1 SV=1	0	0	0	0	0	6	0	0	0	0	0	9	1	1	6	9	15	0.465122	0.49524	0.436808
Q8WXH0	6885	Nesprin-2 OS=Homo sapiens GN=SYNE2 PE=1 SV=3; Additional IDs concatenated into MaxParsimony group: A0A0A0MRE3, G3V5X4, A0A0C4DGK3	0	0	0	0	0	0	0	14	0	0	5	0	0	2	0	19	19	24.8677	6.14037e-07	3.95525
Q9UMX5	172	Neudesin OS=Homo sapiens GN=NENF PE=1 SV=1	0	0	0	0	0	0	0	0	0	0	14	0	0	1	0	14	14	18.157	2.03416e-05	3.54611
A0A0D9SF30	468	Neural cell adhesion molecule 1 (Fragment) OS=Homo sapiens GN=NCAM1 PE=1 SV=1	0	0	0	0	4	0	0	0	0	0	0	0	1	0	4	0	4	5.08512	0.024132	-2.13319
Q09666	5890	Neuroblast differentiation-associated protein AHNAK OS=Homo sapiens GN=AHNAK PE=1 SV=2	0	67	0	25	0	240	0	10	0	71	21	0	3	3	332	102	434	138.522	5.60408e-32	-1.75462
P61601	193	Neurocalcin-delta OS=Homo sapiens GN=NCALD PE=1 SV=2	0	0	0	0	0	0	0	0	0	0	12	0	0	1	0	12	12	15.4741	8.36415e-05	3.34328
Q9BYT8	704	Neurolysin, mitochondrial OS=Homo sapiens GN=NLN PE=1 SV=1; Additional IDs concatenated into MaxParsimony group: E9PCB6, H0YAK4	0	0	0	0	0	7	0	0	0	0	0	0	1	0	7	0	7	9.34421	0.00223691	-2.78529
O15240	615	Neurosecretory protein VGF OS=Homo sapiens GN=VGF PE=1 SV=2	0	0	0	0	0	0	101	0	0	0	0	0	0	1	0	101	101	135.019	3.26998e-31	6.29182
Q14697	944	Neutral alpha-glucosidase AB OS=Homo sapiens GN=GANAB PE=1 SV=3	271	173	76	135	215	178	145	182	159	102	212	161	6	6	1048	961	2009	8.53752	0.00347899	-0.188408
Q15758	541	Neutral amino acid transporter B(0) OS=Homo sapiens GN=SLC1A5 PE=1 SV=2	23	10	0	0	13	0	9	20	0	0	8	0	3	3	46	37	83	1.40054	0.236634	-0.367695
Q96TA1	746	Niban-like protein 1 OS=Homo sapiens GN=FAM129B PE=1 SV=3	5	10	4	0	0	2	0	31	6	0	11	0	4	3	21	48	69	9.642	0.00190179	1.08369
Q92542	709	Nicastrin OS=Homo sapiens GN=NCSTN PE=1 SV=2; Additional IDs concatenated into MaxParsimony group: H0Y6T7	7	8	0	8	0	3	0	0	0	0	0	0	4	0	26	0	26	36.4866	1.53716e-09	-4.50919
P40261	264	Nicotinamide N-methyltransferase OS=Homo sapiens GN=NNMT PE=1 SV=1	0	0	0	0	0	0	20	0	0	0	0	0	0	1	0	20	20	26.2102	3.06208e-07	4.0248
P43490	491	Nicotinamide phosphoribosyltransferase OS=Homo sapiens GN=NAMPT PE=1 SV=1; Additional IDs concatenated into MaxParsimony group: A0A0C4DFS8	24	0	0	0	0	9	0	0	0	104	0	0	2	1	33	104	137	35.5052	2.54369e-09	1.55726
Q6XQN6	538	Nicotinate phosphoribosyltransferase OS=Homo sapiens GN=NAPRT PE=1 SV=2	0	9	0	23	0	0	0	0	0	0	3	0	2	1	32	3	35	28.9117	7.57545e-08	-3.03077
P14543	1247	Nidogen-1 OS=Homo sapiens GN=NID1 PE=1 SV=3	0	0	0	0	0	0	14	0	0	0	0	0	0	1	0	14	14	18.157	2.03416e-05	3.54611
Q86X76	327	Nitrilase homolog 1 OS=Homo sapiens GN=NIT1 PE=1 SV=2	0	0	0	24	0	0	0	0	0	0	0	0	1	0	24	0	24	33.627	6.67605e-09	-4.3992
P69849	1222	Nodal modulator 3 OS=Homo sapiens GN=NOMO3 PE=3 SV=2; Additional IDs concatenated into MaxParsimony group: Q5JPE7, A0A087X117, J3KN36, A0A0G2JN29, Q15155, A0A0G2JP90, A0A087WW46	0	0	0	0	0	0	7	0	0	0	7	0	0	2	0	14	14	18.157	2.03416e-05	3.54611
P05114	100	Non-histone chromosomal protein HMG-14 OS=Homo sapiens GN=HMGN1 PE=1 SV=3; Additional IDs concatenated into MaxParsimony group: A6NEL0, H7BXJ5	13	16	9	10	0	17	0	0	13	11	15	0	5	3	65	39	104	7.71455	0.00547774	-0.781873
P05204	90	Non-histone chromosomal protein HMG-17 OS=Homo sapiens GN=HMGN2 PE=1 SV=3	16	0	0	0	0	0	0	0	13	0	0	0	1	1	16	13	29	0.447479	0.503535	-0.338434
Q15233	471	Non-POU domain-containing octamer-binding protein OS=Homo sapiens GN=NONO PE=1 SV=4	181	195	179	183	165	200	146	172	172	150	175	161	6	6	1103	976	2079	14.3293	0.000153461	-0.24004
Q9UNZ2	370	NSFL1 cofactor p47 OS=Homo sapiens GN=NSFL1C PE=1 SV=2; Additional IDs concatenated into MaxParsimony group: F2Z2K0	20	14	23	17	26	8	13	14	0	11	17	0	6	4	108	55	163	19.8792	8.24927e-06	-1.02081
P49321	788	Nuclear autoantigenic sperm protein OS=Homo sapiens GN=NASP PE=1 SV=2	19	44	28	24	63	38	27	35	29	37	39	37	6	6	216	204	420	1.06351	0.302416	-0.144874
Q09161	790	Nuclear cap-binding protein subunit 1 OS=Homo sapiens GN=NCBP1 PE=1 SV=1	0	0	0	0	0	16	0	0	0	6	36	0	1	2	16	42	58	10.8842	0.000969896	1.26347
P52298	156	Nuclear cap-binding protein subunit 2 OS=Homo sapiens GN=NCBP2 PE=1 SV=1	0	6	0	0	0	5	0	0	7	0	0	0	2	1	11	7	18	1.04979	0.305555	-0.633119
Q9Y266	331	Nuclear migration protein nudC OS=Homo sapiens GN=NUDC PE=1 SV=1	34	0	0	18	35	14	24	14	0	17	0	0	4	3	101	55	156	15.7976	7.04933e-05	-0.925238
Q14980	2115	Nuclear mitotic apparatus protein 1 OS=Homo sapiens GN=NUMA1 PE=1 SV=2; Additional IDs concatenated into MaxParsimony group: H0YFY6	87	173	81	163	137	107	35	116	116	56	92	76	6	6	748	491	1239	65.6017	5.51921e-16	-0.670471
P57740	925	Nuclear pore complex protein Nup107 OS=Homo sapiens GN=NUP107 PE=1 SV=1	0	0	0	0	0	0	0	5	0	0	0	0	0	1	0	5	5	6.10539	0.013477	2.25918
O75694	1391	Nuclear pore complex protein Nup155 OS=Homo sapiens GN=NUP155 PE=1 SV=1; Additional IDs concatenated into MaxParsimony group: E9PF10	0	0	0	0	13	0	0	20	0	6	0	0	1	2	13	26	39	3.82141	0.0506015	0.872586
Q9BW27	656	Nuclear pore complex protein Nup85 OS=Homo sapiens GN=NUP85 PE=1 SV=1; Additional IDs concatenated into MaxParsimony group: J3KT10, J3QL54, J3QLH0, F5H0W7	0	0	0	0	0	0	0	0	0	0	4	0	0	1	0	4	4	4.7757	0.0288641	2.00763
Q8N1F7	819	Nuclear pore complex protein Nup93 OS=Homo sapiens GN=NUP93 PE=1 SV=2	14	13	0	8	16	13	0	10	0	7	0	0	5	2	64	17	81	30.9525	2.64427e-08	-1.90114
Q8TEM1	1887	Nuclear pore membrane glycoprotein 210 OS=Homo sapiens GN=NUP210 PE=1 SV=3	21	20	0	4	0	0	0	15	8	4	35	0	3	4	45	62	107	2.01432	0.155821	0.388918
Q9HCD5	579	Nuclear receptor coactivator 5 OS=Homo sapiens GN=NCOA5 PE=1 SV=2	10	16	0	7	0	25	0	14	6	0	0	0	4	2	58	20	78	20.8847	4.87768e-06	-1.54236
Q9H1E3	243	Nuclear ubiquitous casein and cyclin-dependent kinase substrate 1 OS=Homo sapiens GN=NUCKS1 PE=1 SV=1	12	14	13	11	0	0	0	0	0	4	10	8	4	3	50	22	72	12.3499	0.000441019	-1.20327
Q02818	461	Nucleobindin-1 OS=Homo sapiens GN=NUCB1 PE=1 SV=4; Additional IDs concatenated into MaxParsimony group: H7BZI1	8	0	6	12	16	0	27	3	0	5	6	0	4	4	42	41	83	0.0942984	0.758782	-0.0965432
Q14978	699	Nucleolar and coiled-body phosphoprotein 1 OS=Homo sapiens GN=NOLC1 PE=1 SV=2; Additional IDs concatenated into MaxParsimony group: A0A0A0MRM9	6	22	0	10	6	0	18	6	8	14	7	0	4	5	44	53	97	0.488112	0.484771	0.198967
Q9BZE4	634	Nucleolar GTP-binding protein 1 OS=Homo sapiens GN=GTPBP4 PE=1 SV=3	0	0	0	0	0	0	17	5	0	0	0	0	0	2	0	22	22	28.8954	7.63957e-08	4.15458
O00567	594	Nucleolar protein 56 OS=Homo sapiens GN=NOP56 PE=1 SV=4	0	14	0	23	0	11	28	11	0	24	20	0	3	4	48	83	131	7.97629	0.0047394	0.71196
Q9Y2X3	529	Nucleolar protein 58 OS=Homo sapiens GN=NOP58 PE=1 SV=1; Additional IDs concatenated into MaxParsimony group: H7BZ72	7	13	7	9	3	8	37	14	11	21	15	11	6	6	47	109	156	22.6447	1.94897e-06	1.12974
Q9NR30	783	Nucleolar RNA helicase 2 OS=Homo sapiens GN=DDX21 PE=1 SV=5	0	24	0	0	0	8	28	10	10	6	4	0	2	5	32	58	90	6.4955	0.0108148	0.770821
P17480	764	Nucleolar transcription factor 1 OS=Homo sapiens GN=UBTF PE=1 SV=1; Additional IDs concatenated into MaxParsimony group: E9PKP7	0	8	0	13	0	6	10	8	8	0	11	0	3	4	27	37	64	1.15518	0.282467	0.37448
P19338	710	Nucleolin OS=Homo sapiens GN=NCL PE=1 SV=3	99	119	112	183	84	114	172	117	144	157	179	131	6	6	711	900	1611	14.8054	0.000119196	0.277653
P31483	386	Nucleolysin TIA-1 isoform p40 OS=Homo sapiens GN=TIA1 PE=1 SV=3	0	0	5	0	0	0	0	5	0	0	0	7	1	2	5	12	17	2.59699	0.107067	1.02132
Q01085	375	Nucleolysin TIAR OS=Homo sapiens GN=TIAL1 PE=1 SV=1; Additional IDs concatenated into MaxParsimony group: F8W8I6, C9JTN7	0	14	6	0	0	0	12	5	0	0	0	8	2	3	20	25	45	0.356499	0.550457	0.242099
P06748	294	Nucleophosmin OS=Homo sapiens GN=NPM1 PE=1 SV=2	75	93	71	81	72	73	98	108	66	101	77	60	6	6	465	510	975	0.581839	0.445592	0.0702839
P12270	2363	Nucleoprotein TPR OS=Homo sapiens GN=TPR PE=1 SV=3	26	46	17	39	35	28	38	40	0	24	47	25	6	5	191	174	365	1.7035	0.191831	-0.196491
Q6DKJ4	435	Nucleoredoxin OS=Homo sapiens GN=NXN PE=1 SV=2; Additional IDs concatenated into MaxParsimony group: A0A0G2JQK5	3	3	0	0	0	0	0	0	0	0	0	0	2	0	6	0	6	7.92125	0.00488575	-2.59887
P15531	152	Nucleoside diphosphate kinase A OS=Homo sapiens GN=NME1 PE=1 SV=1	48	62	46	54	40	57	86	50	49	78	37	29	6	6	307	329	636	0.104932	0.74599	0.0367264
Q32Q12	292	Nucleoside diphosphate kinase OS=Homo sapiens GN=NME1-NME2 PE=1 SV=1; Additional IDs concatenated into MaxParsimony group: P22392	61	87	55	67	46	74	101	60	67	92	48	36	6	6	390	404	794	0.0135075	0.907477	-0.0120757
A8MXV4	375	Nucleoside diphosphate-linked moiety X motif 19 OS=Homo sapiens GN=NUDT19 PE=1 SV=1	0	0	0	0	13	0	0	0	0	0	8	0	1	1	13	8	21	1.39629	0.237345	-0.686246
P55209	391	Nucleosome assembly protein 1-like 1 OS=Homo sapiens GN=NAP1L1 PE=1 SV=1	17	38	26	0	30	27	22	33	23	49	32	24	5	6	138	183	321	4.51885	0.0335233	0.341428
Q99733	375	Nucleosome assembly protein 1-like 4 OS=Homo sapiens GN=NAP1L4 PE=1 SV=1; Additional IDs concatenated into MaxParsimony group: H0YIV4, F5H4R6, F8W0J6, F8VY35, C9JZI7, F8W020, B7Z9C2, F8VV59, F8W118, H0YHC3, F8VUX1, F8VXI6, C9J6D1, A8MXH2	18	35	27	9	41	31	0	30	11	40	20	30	6	5	161	131	292	4.52618	0.0333801	-0.357938
Q96RS6	583	NudC domain-containing protein 1 OS=Homo sapiens GN=NUDCD1 PE=1 SV=2	0	0	0	0	0	0	18	0	0	0	0	0	0	1	0	18	18	23.5253	1.23283e-06	3.88218
Q9NTK5	396	Obg-like ATPase 1 OS=Homo sapiens GN=OLA1 PE=1 SV=2	16	24	0	21	0	25	15	21	24	23	12	0	4	5	86	95	181	0.141401	0.706892	0.0788822
Q56VL3	154	OCIA domain-containing protein 2 OS=Homo sapiens GN=OCIAD2 PE=1 SV=1	0	0	0	0	0	0	0	0	0	0	17	0	0	1	0	17	17	22.183	2.47859e-06	3.80521
Q9NQR4	276	Omega-amidase NIT2 OS=Homo sapiens GN=NIT2 PE=1 SV=1	0	6	0	0	0	0	0	0	2	8	0	0	1	2	6	10	16	0.818629	0.365581	0.571115
Q9BXW6	950	Oxysterol-binding protein-related protein 1 OS=Homo sapiens GN=OSBPL1A PE=1 SV=2	0	0	0	0	0	0	0	2	0	0	0	0	0	1	0	2	2	2.14894	0.142668	1.31574
Q96ST3	1273	Paired amphipathic helix protein Sin3a OS=Homo sapiens GN=SIN3A PE=1 SV=2	0	0	0	0	4	0	0	0	0	0	0	0	1	0	4	0	4	5.08512	0.024132	-2.13319
Q8WX93	1383	Palladin OS=Homo sapiens GN=PALLD PE=1 SV=3	0	0	0	0	0	9	0	0	0	0	0	0	1	0	9	0	9	12.1948	0.00047923	-3.09846
P55259	537	Pancreatic secretory granule membrane major glycoprotein GP2 OS=Homo sapiens GN=GP2 PE=2 SV=3	0	0	0	0	0	0	49	0	0	0	0	0	0	1	0	49	49	65.1587	6.91039e-16	5.26662
Q8WXF1	523	Paraspeckle component 1 OS=Homo sapiens GN=PSPC1 PE=1 SV=1	42	33	36	41	0	40	39	31	38	33	22	26	5	6	192	189	381	0.334327	0.563122	-0.0854152
P20962	102	Parathymosin OS=Homo sapiens GN=PTMS PE=1 SV=2	15	34	25	27	22	28	9	15	24	19	14	27	6	6	151	108	259	9.15293	0.0024832	-0.541867
O75475	530	PC4 and SFRS1-interacting protein OS=Homo sapiens GN=PSIP1 PE=1 SV=1; Additional IDs concatenated into MaxParsimony group: P51858, Q7Z4V5	36	57	33	0	53	35	0	14	41	15	0	19	5	4	214	89	303	58.6606	1.8736e-14	-1.31755
Q9Y365	291	PCTP-like protein OS=Homo sapiens GN=STARD10 PE=1 SV=2; Additional IDs concatenated into MaxParsimony group: F5H8H3, F5H1Z6, F5H8G1, F5H0V7, F5GWK5	0	0	0	0	0	0	5	0	0	0	0	0	0	1	0	5	5	6.10539	0.013477	2.25918
O00151	329	PDZ and LIM domain protein 1 OS=Homo sapiens GN=PDLIM1 PE=1 SV=4	12	17	16	20	0	17	0	0	17	25	6	12	5	4	82	60	142	4.4324	0.0352629	-0.505663
Q96HC4	596	PDZ and LIM domain protein 5 OS=Homo sapiens GN=PDLIM5 PE=1 SV=5	0	0	0	0	0	0	0	11	0	0	0	0	0	1	0	11	11	14.1332	0.000170312	3.23007
Q9UBV8	284	Peflin OS=Homo sapiens GN=PEF1 PE=1 SV=1	0	0	0	0	0	4	0	0	0	0	0	0	1	0	4	0	4	5.08512	0.024132	-2.13319
Q8IYS1	436	Peptidase M20 domain-containing protein 2 OS=Homo sapiens GN=PM20D2 PE=1 SV=2	8	0	0	0	0	0	0	0	0	0	0	0	1	0	8	0	8	10.7689	0.00103219	-2.95035
P62937	165	Peptidyl-prolyl cis-trans isomerase A OS=Homo sapiens GN=PPIA PE=1 SV=2	141	105	138	100	148	157	152	195	108	155	122	114	6	6	789	846	1635	0.281969	0.595414	0.0378239
P23284	216	Peptidyl-prolyl cis-trans isomerase B OS=Homo sapiens GN=PPIB PE=1 SV=2	62	59	36	57	37	45	112	63	17	34	42	50	6	6	296	318	614	0.121801	0.727089	0.0402812
P26885	142	Peptidyl-prolyl cis-trans isomerase FKBP2 OS=Homo sapiens GN=FKBP2 PE=1 SV=2	0	0	0	0	0	0	8	0	0	0	10	0	0	2	0	18	18	23.5253	1.23283e-06	3.88218
Q00688	224	Peptidyl-prolyl cis-trans isomerase FKBP3 OS=Homo sapiens GN=FKBP3 PE=1 SV=1	19	0	18	12	0	20	23	14	21	16	0	24	4	5	69	98	167	3.86836	0.0492046	0.435936
Q02790	459	Peptidyl-prolyl cis-trans isomerase FKBP4 OS=Homo sapiens GN=FKBP4 PE=1 SV=3	30	39	0	48	0	25	76	0	21	39	10	0	4	4	142	146	288	0.0178015	0.89386	-0.0230588
O95302	570	Peptidyl-prolyl cis-trans isomerase FKBP9 OS=Homo sapiens GN=FKBP9 PE=1 SV=2	0	0	0	0	0	0	0	0	0	0	19	0	0	1	0	19	19	24.8677	6.14037e-07	3.95525
Q13526	163	Peptidyl-prolyl cis-trans isomerase NIMA-interacting 1 OS=Homo sapiens GN=PIN1 PE=1 SV=1; Additional IDs concatenated into MaxParsimony group: K7EN45	9	11	13	0	1	7	6	10	7	6	11	12	5	6	41	52	93	0.864991	0.352346	0.271103
Q9Y237	131	Peptidyl-prolyl cis-trans isomerase NIMA-interacting 4 OS=Homo sapiens GN=PIN4 PE=1 SV=1; Additional IDs concatenated into MaxParsimony group: H0Y610, H0Y8P6, J3KMW3, H0Y4T6	3	0	7	0	0	4	0	0	0	0	0	0	3	0	14	0	14	19.3334	1.09767e-05	-3.67167
O60664	434	Perilipin-3 OS=Homo sapiens GN=PLIN3 PE=1 SV=3; Additional IDs concatenated into MaxParsimony group: K7EL96	10	9	0	8	0	8	35	15	0	8	16	0	4	4	35	74	109	12.5677	0.000392461	0.991143
B1ALD9	808	Periostin OS=Homo sapiens GN=POSTN PE=1 SV=1	0	32	0	3	0	7	0	15	19	2	0	0	3	3	42	36	78	0.755278	0.38481	-0.278282
Q15063	836	Periostin OS=Homo sapiens GN=POSTN PE=1 SV=2	0	0	0	3	0	7	0	16	24	2	0	0	2	3	10	42	52	19.6192	9.45155e-06	1.88017
Q92626	1479	Peroxidasin homolog OS=Homo sapiens GN=PXDN PE=1 SV=2	0	93	0	0	0	0	0	0	0	0	0	0	1	0	93	0	93	132.322	1.27191e-30	-6.29982
Q06830	199	Peroxiredoxin-1 OS=Homo sapiens GN=PRDX1 PE=1 SV=1; Additional IDs concatenated into MaxParsimony group: A0A0A0MSI0, H7C3T4	84	153	69	74	95	88	89	96	44	141	42	88	6	6	563	500	1063	6.99208	0.0081871	-0.234079
P32119	198	Peroxiredoxin-2 OS=Homo sapiens GN=PRDX2 PE=1 SV=5	83	95	79	58	61	79	58	95	74	96	86	87	6	6	455	496	951	0.434802	0.509642	0.0614855
Q13162	271	Peroxiredoxin-4 OS=Homo sapiens GN=PRDX4 PE=1 SV=1	39	57	32	31	0	30	53	42	0	44	40	34	5	5	189	213	402	0.579361	0.446563	0.108708
P30044	214	Peroxiredoxin-5, mitochondrial OS=Homo sapiens GN=PRDX5 PE=1 SV=4	32	4	23	41	22	33	33	14	23	11	25	20	6	6	155	126	281	4.3878	0.0361969	-0.359171
P30041	224	Peroxiredoxin-6 OS=Homo sapiens GN=PRDX6 PE=1 SV=3	64	115	76	138	77	117	81	48	37	98	44	64	6	6	587	372	959	58.5035	2.02925e-14	-0.720424
Q08426	723	Peroxisomal bifunctional enzyme OS=Homo sapiens GN=EHHADH PE=1 SV=3	0	0	0	10	0	0	0	0	0	0	0	0	1	0	10	0	10	13.6215	0.000223607	-3.23276
P51659	736	Peroxisomal multifunctional enzyme type 2 OS=Homo sapiens GN=HSD17B4 PE=1 SV=3	14	0	0	0	0	0	0	7	0	0	0	0	1	1	14	7	21	2.63057	0.104824	-0.949164
O95571	254	Persulfide dioxygenase ETHE1, mitochondrial OS=Homo sapiens GN=ETHE1 PE=1 SV=2; Additional IDs concatenated into MaxParsimony group: M0QXB5, M0QY80	0	0	0	0	0	8	7	5	0	0	9	0	1	3	8	21	29	5.39564	0.0201871	1.20357
Q8WW12	178	PEST proteolytic signal-containing nuclear protein OS=Homo sapiens GN=PCNP PE=1 SV=2	5	0	0	12	0	4	0	0	0	8	0	0	3	1	21	8	29	6.5079	0.0107396	-1.32914
Q9Y285	508	Phenylalanine--tRNA ligase alpha subunit OS=Homo sapiens GN=FARSA PE=1 SV=3; Additional IDs concatenated into MaxParsimony group: K7ER00, K7ER16	13	0	11	15	5	11	28	17	14	12	8	6	5	6	55	85	140	5.22231	0.022299	0.554048
Q9NSD9	589	Phenylalanine--tRNA ligase beta subunit OS=Homo sapiens GN=FARSB PE=1 SV=3	14	0	0	0	0	0	55	43	0	0	0	0	1	2	14	98	112	66.9803	2.74238e-16	2.63995
Q8WWQ0	1821	PH-interacting protein OS=Homo sapiens GN=PHIP PE=1 SV=2	16	0	0	0	0	0	0	0	14	0	0	0	1	1	16	14	30	0.230827	0.630911	-0.240581
Q00325	362	Phosphate carrier protein, mitochondrial OS=Homo sapiens GN=SLC25A3 PE=1 SV=2; Additional IDs concatenated into MaxParsimony group: F8VVM2	12	14	11	0	13	16	11	19	20	0	29	24	5	5	66	103	169	6.61914	0.0100888	0.569855
P30086	187	Phosphatidylethanolamine-binding protein 1 OS=Homo sapiens GN=PEBP1 PE=1 SV=3	24	0	43	39	44	38	24	18	37	46	41	37	5	6	188	203	391	0.107891	0.742558	0.0473018
O15357	1258	Phosphatidylinositol 3,4,5-trisphosphate 5-phosphatase 2 OS=Homo sapiens GN=INPPL1 PE=1 SV=2	0	0	4	0	0	0	0	0	0	0	0	0	1	0	4	0	4	5.08512	0.024132	-2.13319
Q9H490	435	Phosphatidylinositol glycan anchor biosynthesis class U protein OS=Homo sapiens GN=PIGU PE=1 SV=3	6	0	0	0	0	0	0	0	0	0	0	0	1	0	6	0	6	7.92125	0.00488575	-2.59887
P48739	271	Phosphatidylinositol transfer protein beta isoform OS=Homo sapiens GN=PITPNB PE=1 SV=2; Additional IDs concatenated into MaxParsimony group: A0A0A0MSW4, B3KYB6	0	6	0	0	0	0	8	13	0	0	0	0	1	2	6	21	27	8.03735	0.00458225	1.55506
O95394	542	Phosphoacetylglucosamine mutase OS=Homo sapiens GN=PGM3 PE=1 SV=1	13	3	0	6	0	0	15	12	0	0	11	0	3	3	22	38	60	3.62113	0.0570501	0.692768
Q16822	640	Phosphoenolpyruvate carboxykinase [GTP], mitochondrial OS=Homo sapiens GN=PCK2 PE=1 SV=3	13	0	0	0	0	6	9	0	0	0	21	0	2	2	19	30	49	2.01471	0.155781	0.563213
P36871	562	Phosphoglucomutase-1 OS=Homo sapiens GN=PGM1 PE=1 SV=3	22	0	0	0	25	0	32	15	0	0	53	0	2	3	47	100	147	17.2555	3.26748e-05	1.00683
Q96G03	612	Phosphoglucomutase-2 OS=Homo sapiens GN=PGM2 PE=1 SV=4	5	12	0	0	0	0	0	0	0	0	0	0	2	0	17	0	17	23.6203	1.17346e-06	-3.93077
P00558	417	Phosphoglycerate kinase 1 OS=Homo sapiens GN=PGK1 PE=1 SV=3	131	123	151	197	141	153	113	145	129	112	167	113	6	6	896	779	1675	14.1061	0.000172779	-0.265237
P18669	254	Phosphoglycerate mutase 1 OS=Homo sapiens GN=PGAM1 PE=1 SV=2	26	73	47	42	34	49	60	22	61	50	53	15	6	6	271	261	532	0.875056	0.349559	-0.116892
Q9Y263	795	Phospholipase A-2-activating protein OS=Homo sapiens GN=PLAA PE=1 SV=2; Additional IDs concatenated into MaxParsimony group: E5RIM3	0	13	0	0	0	0	0	0	7	0	0	0	1	1	13	7	20	2.04744	0.152462	-0.851311
Q15126	192	Phosphomevalonate kinase OS=Homo sapiens GN=PMVK PE=1 SV=3	0	0	0	0	16	4	0	0	0	0	0	0	2	0	20	0	20	27.9083	1.27201e-07	-4.15036
Q14558	356	Phosphoribosyl pyrophosphate synthase-associated protein 1 OS=Homo sapiens GN=PRPSAP1 PE=1 SV=2	4	0	0	5	4	1	0	6	5	0	6	0	4	3	14	17	31	0.172139	0.678217	0.196322
O60256	369	Phosphoribosyl pyrophosphate synthase-associated protein 2 OS=Homo sapiens GN=PRPSAP2 PE=1 SV=1; Additional IDs concatenated into MaxParsimony group: E7EPA1, B4DP31, I3L0S1, C9J168, I3L4G9	5	7	0	7	5	1	0	0	5	0	12	0	5	2	25	17	42	1.87894	0.170455	-0.587251
Q9Y617	370	Phosphoserine aminotransferase OS=Homo sapiens GN=PSAT1 PE=1 SV=2	0	9	0	0	0	0	0	0	0	12	0	0	1	1	9	12	21	0.302249	0.582476	0.307605
Q9H307	717	Pinin OS=Homo sapiens GN=PNN PE=1 SV=4	0	5	0	10	0	7	3	8	0	8	6	0	3	4	22	25	47	0.0824526	0.774001	0.11232
Q8NC51	408	Plasminogen activator inhibitor 1 RNA-binding protein OS=Homo sapiens GN=SERBP1 PE=1 SV=2	39	37	14	51	17	43	38	36	28	43	35	14	6	6	201	194	395	0.615339	0.432785	-0.113685
Q14651	629	Plastin-1 OS=Homo sapiens GN=PLS1 PE=1 SV=2	0	0	0	0	0	0	0	0	0	0	30	0	0	1	0	30	30	39.6382	3.05638e-10	4.58125
P13796	627	Plastin-2 OS=Homo sapiens GN=LCP1 PE=1 SV=6; Additional IDs concatenated into MaxParsimony group: A0A0A0MSQ0	44	33	0	17	0	37	202	0	28	14	0	0	4	3	131	244	375	29.8281	4.72097e-08	0.82881
P13797	630	Plastin-3 OS=Homo sapiens GN=PLS3 PE=1 SV=4	0	0	0	0	28	0	40	0	0	0	0	0	1	1	28	40	68	1.62704	0.202113	0.43324
P43034	410	Platelet-activating factor acetylhydrolase IB subunit alpha OS=Homo sapiens GN=PAFAH1B1 PE=1 SV=2	5	10	3	5	10	0	0	6	0	0	12	0	5	2	33	18	51	5.10498	0.0238573	-0.894116
P68402	229	Platelet-activating factor acetylhydrolase IB subunit beta OS=Homo sapiens GN=PAFAH1B2 PE=1 SV=1	7	15	11	14	11	14	12	11	9	10	15	10	6	6	72	67	139	0.461731	0.496816	-0.164824
Q15102	231	Platelet-activating factor acetylhydrolase IB subunit gamma OS=Homo sapiens GN=PAFAH1B3 PE=1 SV=1	60	26	20	19	33	23	21	24	34	11	21	19	6	6	181	130	311	10.7571	0.00103883	-0.536712
Q15149	4684	Plectin OS=Homo sapiens GN=PLEC PE=1 SV=3; Additional IDs concatenated into MaxParsimony group: A0A075B730	0	77	38	86	0	0	104	101	0	12	85	0	3	4	201	302	503	16.2619	5.51608e-05	0.522108
Q7Z3K3	1410	Pogo transposable element with ZNF domain OS=Homo sapiens GN=POGZ PE=1 SV=2	0	0	3	0	11	0	0	0	0	0	0	0	2	0	14	0	14	19.3334	1.09767e-05	-3.67167
P09874	1014	Poly [ADP-ribose] polymerase 1 OS=Homo sapiens GN=PARP1 PE=1 SV=4	59	87	108	74	85	97	32	74	69	37	130	73	6	6	510	415	925	14.3644	0.000150621	-0.36002
Q8IXQ6	854	Poly [ADP-ribose] polymerase 9 OS=Homo sapiens GN=PARP9 PE=1 SV=2	0	4	0	0	0	0	0	0	0	0	0	0	1	0	4	0	4	5.08512	0.024132	-2.13319
Q9NX46	363	Poly(ADP-ribose) glycohydrolase ARH3 OS=Homo sapiens GN=ADPRHL2 PE=1 SV=1	0	0	0	0	0	0	0	0	0	0	0	3	0	1	0	3	3	3.45378	0.0631072	1.70277
Q15365	356	Poly(rC)-binding protein 1 OS=Homo sapiens GN=PCBP1 PE=1 SV=2; Additional IDs concatenated into MaxParsimony group: F8VZX2, H3BRU6	42	54	29	55	31	52	78	40	37	74	61	34	6	6	263	324	587	3.97517	0.0461757	0.237145
Q15366	365	Poly(rC)-binding protein 2 OS=Homo sapiens GN=PCBP2 PE=1 SV=1	55	57	43	56	40	62	59	40	47	65	67	49	6	6	313	327	640	9.38412e-06	0.997556	0.000104401
Q9UHX1	559	Poly(U)-binding-splicing factor PUF60 OS=Homo sapiens GN=PUF60 PE=1 SV=1; Additional IDs concatenated into MaxParsimony group: A0A0J9YXX5, A0A0J9YVP6, A0A0J9YXJ8, A0A0J9YYL3, H0YEM1, A0A0J9YWM1, E9PQ56, A0A0J9YVR6, E9PN18, E9PMU7	14	23	9	15	14	7	24	13	17	17	19	15	6	6	82	105	187	1.91931	0.165933	0.289271
H0Y5F5	550	Polyadenylate-binding protein (Fragment) OS=Homo sapiens GN=PABPC4 PE=1 SV=1	0	0	0	0	0	0	0	0	0	12	0	0	0	1	0	12	12	15.4741	8.36415e-05	3.34328
P11940	636	Polyadenylate-binding protein 1 OS=Homo sapiens GN=PABPC1 PE=1 SV=2; Additional IDs concatenated into MaxParsimony group: A0A087WTT1, E7ERJ7, B1ANR0, A0A087WYY0, A0A087X260, G3V162, B1AKP7, K7EN94, K7EJM5, A0A087WX29	83	91	31	89	67	58	69	49	54	72	69	38	6	6	419	351	770	9.34477	0.00223622	-0.317914
Q86U42	306	Polyadenylate-binding protein 2 OS=Homo sapiens GN=PABPN1 PE=1 SV=3; Additional IDs concatenated into MaxParsimony group: G3V4T2, B4DEH8, H0YJH9	7	7	5	9	9	10	11	9	10	0	5	9	6	5	47	44	91	0.271097	0.602597	-0.155418
Q13310	644	Polyadenylate-binding protein 4 OS=Homo sapiens GN=PABPC4 PE=1 SV=1	25	29	0	22	26	27	16	10	0	19	0	0	5	3	129	45	174	45.9161	1.23425e-11	-1.55704
Q9H074	479	Polyadenylate-binding protein-interacting protein 1 OS=Homo sapiens GN=PAIP1 PE=1 SV=1; Additional IDs concatenated into MaxParsimony group: D6REB4	0	5	0	11	19	0	0	0	4	6	0	0	3	2	35	10	45	15.6462	7.6364e-05	-1.75098
Q9BY77	421	Polymerase delta-interacting protein 3 OS=Homo sapiens GN=POLDIP3 PE=1 SV=2; Additional IDs concatenated into MaxParsimony group: F6VRR5, F8WCX5, Q8WUT1, F8WEE2, Q6R954	0	0	0	5	0	0	0	9	0	0	0	0	1	1	5	9	14	0.957321	0.327863	0.650939
P26599	531	Polypyrimidine tract-binding protein 1 OS=Homo sapiens GN=PTBP1 PE=1 SV=1; Additional IDs concatenated into MaxParsimony group: A6NLN1	85	59	69	78	52	75	90	112	88	88	102	76	6	6	418	556	974	14.0943	0.000173869	0.348408
Q9UKA9	531	Polypyrimidine tract-binding protein 2 OS=Homo sapiens GN=PTBP2 PE=1 SV=1	0	21	0	0	20	27	0	0	0	8	12	0	3	2	68	20	88	29.6318	5.22401e-08	-1.76742
O95758	552	Polypyrimidine tract-binding protein 3 OS=Homo sapiens GN=PTBP3 PE=1 SV=2	0	0	0	0	0	0	0	0	0	0	17	0	0	1	0	17	17	22.183	2.47859e-06	3.80521
Q8TCS8	783	Polyribonucleotide nucleotidyltransferase 1, mitochondrial OS=Homo sapiens GN=PNPT1 PE=1 SV=2	0	0	0	0	0	0	7	0	0	0	0	0	0	1	0	7	7	8.77564	0.00305281	2.65973
Q6S8J3	1075	POTE ankyrin domain family member E OS=Homo sapiens GN=POTEE PE=2 SV=3	131	164	149	162	161	141	153	213	166	148	179	153	6	6	908	1012	1920	2.0266	0.154567	0.0938221
Q96AQ6	731	Pre-B-cell leukemia transcription factor-interacting protein 1 OS=Homo sapiens GN=PBXIP1 PE=1 SV=1	0	0	0	0	0	0	0	0	0	0	11	0	0	1	0	11	11	14.1332	0.000170312	3.23007
Q9UHV9	154	Prefoldin subunit 2 OS=Homo sapiens GN=PFDN2 PE=1 SV=1	7	9	8	12	7	9	6	5	0	0	0	0	6	2	52	11	63	30.5594	3.23794e-08	-2.18302
P61758	197	Prefoldin subunit 3 OS=Homo sapiens GN=VBP1 PE=1 SV=3; Additional IDs concatenated into MaxParsimony group: B4DWR3	11	5	0	9	9	16	11	9	0	6	0	0	5	3	50	26	76	8.73437	0.00312268	-0.974222
O15212	129	Prefoldin subunit 6 OS=Homo sapiens GN=PFDN6 PE=1 SV=1	0	6	7	8	10	8	4	0	5	5	0	0	5	3	39	14	53	13.2632	0.000270669	-1.46311
P02545	664	Prelamin-A/C OS=Homo sapiens GN=LMNA PE=1 SV=1	155	160	165	98	54	57	195	152	79	114	130	60	6	6	689	730	1419	0.0725539	0.787654	0.0205258
Q6UN15	594	Pre-mRNA 3'-end-processing factor FIP1 OS=Homo sapiens GN=FIP1L1 PE=1 SV=1	0	5	0	0	0	1	4	0	0	2	1	0	2	3	6	7	13	0.0381698	0.845102	0.123639
Q9UMS4	504	Pre-mRNA-processing factor 19 OS=Homo sapiens GN=PRPF19 PE=1 SV=1	26	22	13	27	16	22	11	20	13	15	17	12	6	6	126	88	214	8.52214	0.00350851	-0.574765
O94906	941	Pre-mRNA-processing factor 6 OS=Homo sapiens GN=PRPF6 PE=1 SV=1	0	4	0	0	7	6	3	4	6	0	0	0	3	3	17	13	30	0.711364	0.398991	-0.41974
Q6P2Q9	2335	Pre-mRNA-processing-splicing factor 8 OS=Homo sapiens GN=PRPF8 PE=1 SV=2	54	67	58	70	72	60	58	50	59	39	43	34	6	6	381	283	664	19.1064	1.23629e-05	-0.490782
O43143	795	Pre-mRNA-splicing factor ATP-dependent RNA helicase DHX15 OS=Homo sapiens GN=DHX15 PE=1 SV=2; Additional IDs concatenated into MaxParsimony group: A0A140T947	76	65	52	90	91	96	57	45	47	55	100	74	6	6	470	378	848	14.4214	0.000146132	-0.376758
Q9UHG3	505	Prenylcysteine oxidase 1 OS=Homo sapiens GN=PCYOX1 PE=1 SV=3	0	7	0	0	0	0	0	5	0	0	0	0	1	1	7	5	12	0.410499	0.521716	-0.463329
Q5JRX3	1037	Presequence protease, mitochondrial OS=Homo sapiens GN=PITRM1 PE=1 SV=3	0	0	0	0	0	0	4	0	0	14	0	0	0	2	0	18	18	23.5253	1.23283e-06	3.88218
Q96IZ0	340	PRKC apoptosis WT1 regulator protein OS=Homo sapiens GN=PAWR PE=1 SV=1	0	0	0	0	0	2	0	0	0	0	0	0	1	0	2	0	2	2.28817	0.130364	-1.4413
P46087	812	Probable 28S rRNA (cytosine(4447)-C(5))-methyltransferase OS=Homo sapiens GN=NOP2 PE=1 SV=2	0	8	0	0	0	0	15	0	0	0	0	0	1	1	8	15	23	1.83114	0.175993	0.750174
Q92841	729	Probable ATP-dependent RNA helicase DDX17 OS=Homo sapiens GN=DDX17 PE=1 SV=2; Additional IDs concatenated into MaxParsimony group: H3BLZ8, J3KTA4, O00571, A0A0D9SG12, A0A0D9SFB3	128	132	131	129	118	128	114	141	99	128	129	118	6	6	766	729	1495	3.24209	0.071769	-0.134485
Q9BUQ8	820	Probable ATP-dependent RNA helicase DDX23 OS=Homo sapiens GN=DDX23 PE=1 SV=3	0	13	0	10	11	11	0	0	0	0	0	0	4	0	45	0	45	63.6592	1.4792e-15	-5.2725
Q96GQ7	796	Probable ATP-dependent RNA helicase DDX27 OS=Homo sapiens GN=DDX27 PE=1 SV=2; Additional IDs concatenated into MaxParsimony group: B7Z6D5	0	0	0	13	0	0	0	0	0	0	0	0	1	0	13	0	13	17.9049	2.32218e-05	-3.57382
Q7L014	1031	Probable ATP-dependent RNA helicase DDX46 OS=Homo sapiens GN=DDX46 PE=1 SV=2; Additional IDs concatenated into MaxParsimony group: A0A0C4DG89	14	14	22	29	0	27	16	17	16	22	31	11	5	6	106	113	219	0.0227996	0.879979	0.0284511
P17844	614	Probable ATP-dependent RNA helicase DDX5 OS=Homo sapiens GN=DDX5 PE=1 SV=1	104	139	100	117	98	134	114	100	118	124	110	114	6	6	692	680	1372	1.2796	0.257973	-0.0882109
P26196	483	Probable ATP-dependent RNA helicase DDX6 OS=Homo sapiens GN=DDX6 PE=1 SV=2	5	17	10	12	17	11	0	10	14	0	17	0	6	3	72	41	113	9.97496	0.00158683	-0.856848
P51531	1590	Probable global transcription activator SNF2L2 OS=Homo sapiens GN=SMARCA2 PE=1 SV=2	0	25	0	0	0	0	0	0	0	0	18	0	1	1	25	18	43	1.4528	0.228079	-0.510283
Q93008	2570	Probable ubiquitin carboxyl-terminal hydrolase FAF-X OS=Homo sapiens GN=USP9X PE=1 SV=3	0	0	0	0	0	0	0	13	0	0	0	0	0	1	0	13	13	16.8155	4.11965e-05	3.44826
Q8NBJ5	622	Procollagen galactosyltransferase 1 OS=Homo sapiens GN=COLGALT1 PE=1 SV=1	36	46	0	0	0	0	0	12	0	0	13	0	2	2	82	25	107	34.3712	4.5542e-09	-1.72825
P07737	140	Profilin-1 OS=Homo sapiens GN=PFN1 PE=1 SV=2	64	88	43	71	50	52	76	58	70	59	62	41	6	6	368	366	734	0.440261	0.506997	-0.0707172
P35080	140	Profilin-2 OS=Homo sapiens GN=PFN2 PE=1 SV=3; Additional IDs concatenated into MaxParsimony group: C9J712, C9J0J7, C9JQ45	13	11	8	8	2	13	7	0	7	5	0	8	6	4	55	27	82	10.9482	0.000936936	-1.05655
Q8WUM4	868	Programmed cell death 6-interacting protein OS=Homo sapiens GN=PDCD6IP PE=1 SV=1	35	0	0	0	0	16	0	23	0	0	24	0	2	2	51	47	98	0.381883	0.536597	-0.177716
Q9BUL8	212	Programmed cell death protein 10 OS=Homo sapiens GN=PDCD10 PE=1 SV=1	7	0	5	0	0	0	0	7	0	5	9	0	2	3	12	21	33	2.07853	0.149384	0.685082
O14737	125	Programmed cell death protein 5 OS=Homo sapiens GN=PDCD5 PE=1 SV=3	17	8	12	0	24	0	0	0	0	0	0	0	4	0	61	0	61	86.5451	1.36584e-20	-5.70121
O75340	191	Programmed cell death protein 6 OS=Homo sapiens GN=PDCD6 PE=1 SV=1; Additional IDs concatenated into MaxParsimony group: A0A024QZ42, A0A087WZ38, H0Y9X3	19	12	9	14	40	8	7	14	15	16	15	11	6	6	102	78	180	4.32863	0.0374764	-0.444598
P35232	272	Prohibitin OS=Homo sapiens GN=PHB PE=1 SV=1	64	57	55	71	46	52	88	38	51	72	39	49	6	6	345	337	682	0.765265	0.381686	-0.0966339
Q99623	299	Prohibitin-2 OS=Homo sapiens GN=PHB2 PE=1 SV=2; Additional IDs concatenated into MaxParsimony group: J3KPX7	64	68	56	77	48	65	95	41	67	86	42	61	6	6	378	392	770	0.00983834	0.920989	-0.0104966
P12004	261	Proliferating cell nuclear antigen OS=Homo sapiens GN=PCNA PE=1 SV=1	28	32	26	25	31	0	15	36	31	13	25	32	5	6	142	152	294	0.0441684	0.833541	0.0345944
P46013	3256	Proliferation marker protein Ki-67 OS=Homo sapiens GN=MKI67 PE=1 SV=2	7	6	0	0	0	0	0	0	0	0	0	0	2	0	13	0	13	17.9049	2.32218e-05	-3.57382
Q9UQ80	394	Proliferation-associated protein 2G4 OS=Homo sapiens GN=PA2G4 PE=1 SV=3	46	40	34	29	0	48	64	41	30	61	24	0	5	5	197	220	417	0.465602	0.495017	0.0956584
O94903	275	Proline synthase co-transcribed bacterial homolog protein OS=Homo sapiens GN=PROSC PE=1 SV=1	0	0	0	0	46	0	0	0	0	0	0	0	1	0	46	0	46	65.0895	7.1574e-16	-5.30336
P48147	710	Prolyl endopeptidase OS=Homo sapiens GN=PREP PE=1 SV=2	24	22	0	28	4	17	0	31	8	12	28	11	5	5	95	90	185	0.439269	0.507475	-0.139792
P05165	728	Propionyl-CoA carboxylase alpha chain, mitochondrial OS=Homo sapiens GN=PCCA PE=1 SV=4	0	0	0	0	7	0	0	0	0	0	0	0	1	0	7	0	7	9.34421	0.00223691	-2.78529
Q9UHG2	260	ProSAAS OS=Homo sapiens GN=PCSK1N PE=1 SV=1	0	0	5	0	8	0	0	0	0	0	12	0	2	1	13	12	25	0.0934929	0.759783	-0.167757
Q16186	407	Proteasomal ubiquitin receptor ADRM1 OS=Homo sapiens GN=ADRM1 PE=1 SV=2	0	0	0	0	0	5	0	0	0	0	0	0	1	0	5	0	5	6.50096	0.0107816	-2.38474
Q06323	249	Proteasome activator complex subunit 1 OS=Homo sapiens GN=PSME1 PE=1 SV=1	48	34	52	30	34	49	0	22	18	15	38	27	6	5	247	120	367	50.5378	1.1689e-12	-1.09736
Q9UL46	239	Proteasome activator complex subunit 2 OS=Homo sapiens GN=PSME2 PE=1 SV=4; Additional IDs concatenated into MaxParsimony group: A0A087X1Z3	34	37	45	17	25	33	17	15	0	12	22	26	6	5	191	92	283	39.7696	2.85763e-10	-1.10719
P61289	254	Proteasome activator complex subunit 3 OS=Homo sapiens GN=PSME3 PE=1 SV=1; Additional IDs concatenated into MaxParsimony group: K7ESG5, B3KQ25, K9J957, A0A087WTV2, K7ELF8, K7EL65	7	7	0	6	0	6	17	0	0	8	13	0	4	3	26	38	64	1.75797	0.184878	0.463719
Q14997	1843	Proteasome activator complex subunit 4 OS=Homo sapiens GN=PSME4 PE=1 SV=2	0	4	0	0	0	0	0	0	0	0	0	0	1	0	4	0	4	5.08512	0.024132	-2.13319
P25786	263	Proteasome subunit alpha type-1 OS=Homo sapiens GN=PSMA1 PE=1 SV=1	34	30	0	33	36	37	34	0	16	51	45	0	5	4	170	146	316	3.0156	0.0824669	-0.280792
P25787	234	Proteasome subunit alpha type-2 OS=Homo sapiens GN=PSMA2 PE=1 SV=2; Additional IDs concatenated into MaxParsimony group: A0A024RA52	14	0	6	9	8	13	15	13	0	20	16	0	5	4	50	64	114	1.16356	0.280729	0.285714
P25788	255	Proteasome subunit alpha type-3 OS=Homo sapiens GN=PSMA3 PE=1 SV=2	18	16	23	24	29	29	22	26	24	24	22	18	6	6	139	136	275	0.293071	0.588259	-0.0940246
P25789	261	Proteasome subunit alpha type-4 OS=Homo sapiens GN=PSMA4 PE=1 SV=1; Additional IDs concatenated into MaxParsimony group: H0YL69, H0YMZ1	18	14	16	14	19	24	22	17	0	20	16	14	6	5	105	89	194	2.10454	0.146862	-0.298359
P28066	241	Proteasome subunit alpha type-5 OS=Homo sapiens GN=PSMA5 PE=1 SV=3	12	10	10	9	13	13	18	15	6	16	14	6	6	6	67	75	142	0.169491	0.680565	0.0971582
P60900	246	Proteasome subunit alpha type-6 OS=Homo sapiens GN=PSMA6 PE=1 SV=1; Additional IDs concatenated into MaxParsimony group: G3V5Z7	18	14	20	16	22	16	22	21	15	24	19	17	6	6	106	118	224	0.226612	0.634047	0.0902743
O14818	248	Proteasome subunit alpha type-7 OS=Homo sapiens GN=PSMA7 PE=1 SV=1	26	20	30	26	25	34	32	30	18	35	28	15	6	6	161	158	319	0.309468	0.578007	-0.0897606
P20618	241	Proteasome subunit beta type-1 OS=Homo sapiens GN=PSMB1 PE=1 SV=2	23	15	26	22	25	24	20	20	0	24	22	22	6	5	135	108	243	4.28937	0.0383513	-0.381587
P49721	201	Proteasome subunit beta type-2 OS=Homo sapiens GN=PSMB2 PE=1 SV=1	18	13	11	13	11	19	15	15	11	15	15	12	6	6	85	83	168	0.18986	0.663033	-0.0966586
P49720	205	Proteasome subunit beta type-3 OS=Homo sapiens GN=PSMB3 PE=1 SV=2; Additional IDs concatenated into MaxParsimony group: A0A087WUL2	9	0	12	11	0	19	20	16	9	23	19	8	4	6	51	95	146	11.5867	0.000664238	0.818812
P28070	264	Proteasome subunit beta type-4 OS=Homo sapiens GN=PSMB4 PE=1 SV=4	10	0	0	0	0	13	10	0	0	11	0	0	2	2	23	21	44	0.19658	0.657496	-0.186975
P28074	263	Proteasome subunit beta type-5 OS=Homo sapiens GN=PSMB5 PE=1 SV=3	0	0	15	0	0	0	28	20	18	16	0	0	1	4	15	82	97	47.8123	4.69043e-12	2.29461
P28072	239	Proteasome subunit beta type-6 OS=Homo sapiens GN=PSMB6 PE=1 SV=4	0	0	12	12	8	4	13	8	7	12	0	0	4	4	36	40	76	0.0720752	0.788339	0.0843889
Q96IU4	210	Protein ABHD14B OS=Homo sapiens GN=ABHD14B PE=1 SV=1; Additional IDs concatenated into MaxParsimony group: B4DQI4, F8W9U3	16	0	0	0	0	0	16	7	0	0	24	0	1	3	16	47	63	14.5057	0.000139736	1.42132
Q99873	361	Protein arginine N-methyltransferase 1 OS=Homo sapiens GN=PRMT1 PE=1 SV=2; Additional IDs concatenated into MaxParsimony group: H7C2I1, E9PKG1	10	10	16	13	19	17	19	12	18	11	13	18	6	6	85	91	176	0.0267387	0.870109	0.0342586
O14744	637	Protein arginine N-methyltransferase 5 OS=Homo sapiens GN=PRMT5 PE=1 SV=4; Additional IDs concatenated into MaxParsimony group: C9JSX3, G3V580, G3V5L5	0	0	0	6	0	5	8	3	0	7	0	0	2	3	11	18	29	1.39165	0.238126	0.589335
O75629	220	Protein CREG1 OS=Homo sapiens GN=CREG1 PE=1 SV=1	6	0	0	0	0	0	0	0	0	0	0	0	1	0	6	0	6	7.92125	0.00488575	-2.59887
O60888	179	Protein CutA OS=Homo sapiens GN=CUTA PE=1 SV=2	18	13	8	12	10	10	9	11	11	8	26	12	6	6	71	77	148	0.0521156	0.819422	0.0523308
Q99497	189	Protein deglycase DJ-1 OS=Homo sapiens GN=PARK7 PE=1 SV=2	61	43	52	47	51	60	51	37	56	54	68	55	6	6	314	321	635	0.0731739	0.78677	-0.0311335
P35659	375	Protein DEK OS=Homo sapiens GN=DEK PE=1 SV=1	24	28	22	28	25	21	9	23	22	14	34	19	6	6	148	121	269	4.01153	0.0451902	-0.350864
O60610	1272	Protein diaphanous homolog 1 OS=Homo sapiens GN=DIAPH1 PE=1 SV=2; Additional IDs concatenated into MaxParsimony group: A0A0G2JH68, A0A140T8Z0, H9KV28	0	0	0	0	0	0	0	6	0	6	0	0	0	2	0	12	12	15.4741	8.36415e-05	3.34328
P30101	505	Protein disulfide-isomerase A3 OS=Homo sapiens GN=PDIA3 PE=1 SV=4	115	76	81	136	162	94	216	188	53	108	179	90	6	6	664	834	1498	12.6791	0.000369771	0.266326
P13667	645	Protein disulfide-isomerase A4 OS=Homo sapiens GN=PDIA4 PE=1 SV=2	147	46	17	63	56	61	122	67	25	25	52	44	6	6	390	335	725	6.91814	0.00853258	-0.281742
Q15084	440	Protein disulfide-isomerase A6 OS=Homo sapiens GN=PDIA6 PE=1 SV=1	86	84	29	74	48	52	106	65	54	48	67	65	6	6	373	405	778	0.292622	0.588545	0.055674
P07237	508	Protein disulfide-isomerase OS=Homo sapiens GN=P4HB PE=1 SV=3	110	88	42	104	61	60	181	123	94	71	158	78	6	6	465	705	1170	39.7672	2.86117e-10	0.537533
Q8N8S7	591	Protein enabled homolog OS=Homo sapiens GN=ENAH PE=1 SV=2; Additional IDs concatenated into MaxParsimony group: A0A0U1RRM6	0	0	0	6	0	0	0	0	0	0	0	0	1	0	6	0	6	7.92125	0.00488575	-2.59887
P49257	510	Protein ERGIC-53 OS=Homo sapiens GN=LMAN1 PE=1 SV=2	14	0	0	0	27	8	22	7	22	0	33	0	3	4	49	84	133	7.83242	0.00513173	0.699983
Q9H0Q0	323	Protein FAM49A OS=Homo sapiens GN=FAM49A PE=2 SV=1	0	14	0	0	0	0	0	0	0	0	0	0	1	0	14	0	14	19.3334	1.09767e-05	-3.67167
Q9NUQ9	324	Protein FAM49B OS=Homo sapiens GN=FAM49B PE=1 SV=1; Additional IDs concatenated into MaxParsimony group: E5RI16	5	21	5	6	17	6	8	0	4	5	7	0	6	4	60	24	84	17.4447	2.95791e-05	-1.34142
Q52LJ0	330	Protein FAM98B OS=Homo sapiens GN=FAM98B PE=1 SV=1	0	4	5	6	0	0	0	0	0	10	4	0	3	2	15	14	29	0.090181	0.763947	-0.154418
O94992	359	Protein HEXIM1 OS=Homo sapiens GN=HEXIM1 PE=1 SV=1	0	7	0	0	0	5	0	0	0	0	4	0	2	1	12	4	16	4.4041	0.0358526	-1.39843
Q8IV36	788	Protein HID1 OS=Homo sapiens GN=HID1 PE=1 SV=1	0	0	0	0	0	0	17	0	0	0	0	0	0	1	0	17	17	22.183	2.47859e-06	3.80521
Q9UNF0	486	Protein kinase C and casein kinase substrate in neurons protein 2 OS=Homo sapiens GN=PACSIN2 PE=1 SV=2; Additional IDs concatenated into MaxParsimony group: A0A0U1RR22	4	0	0	0	0	0	0	11	0	7	0	0	1	2	4	18	22	8.83695	0.00295192	1.81177
Q9C0E8	428	Protein lunapark OS=Homo sapiens GN=LNP PE=1 SV=2	6	0	0	0	0	0	0	6	0	0	0	0	1	1	6	6	12	0.00545296	0.941134	-0.0627798
Q86UE4	582	Protein LYRIC OS=Homo sapiens GN=MTDH PE=1 SV=2	0	12	0	0	0	10	0	0	0	0	0	0	2	0	22	0	22	30.7675	2.90866e-08	-4.28014
Q96A72	148	Protein mago nashi homolog 2 OS=Homo sapiens GN=MAGOHB PE=1 SV=1; Additional IDs concatenated into MaxParsimony group: P61326, F5H6N1	0	11	0	0	7	10	9	0	0	0	0	0	3	1	28	9	37	10.9357	0.000943306	-1.5757
Q92597	394	Protein NDRG1 OS=Homo sapiens GN=NDRG1 PE=1 SV=1	0	10	23	0	16	24	0	14	0	0	29	0	4	2	73	43	116	9.17042	0.00245958	-0.809679
E9PL57	170	Protein NEDD8-MDP1 (Fragment) OS=Homo sapiens GN=NEDD8-MDP1 PE=4 SV=1	0	0	13	0	0	0	0	0	0	0	0	0	1	0	13	0	13	17.9049	2.32218e-05	-3.57382
Q9BPW8	284	Protein NipSnap homolog 1 OS=Homo sapiens GN=NIPSNAP1 PE=1 SV=1; Additional IDs concatenated into MaxParsimony group: C9K068	0	51	0	18	0	12	27	6	0	0	0	0	3	2	81	33	114	22.9018	1.70491e-06	-1.32698
O75323	286	Protein NipSnap homolog 2 OS=Homo sapiens GN=GBAS PE=1 SV=1	7	8	0	0	13	0	0	0	0	0	16	0	3	1	28	16	44	3.81452	0.0508101	-0.824693
Q9UFN0	247	Protein NipSnap homolog 3A OS=Homo sapiens GN=NIPSNAP3A PE=1 SV=2	0	0	5	0	0	0	0	0	0	0	22	0	1	1	5	22	27	10.6316	0.00111174	1.83262
Q9BUH6	204	Protein PAXX OS=Homo sapiens GN=C9orf142 PE=1 SV=2	3	4	0	0	0	3	0	0	0	0	6	0	3	1	10	6	16	1.1562	0.282254	-0.696675
Q9BVG4	233	Protein PBDC1 OS=Homo sapiens GN=PBDC1 PE=1 SV=1	0	0	0	0	0	0	0	7	0	0	0	0	0	1	0	7	7	8.77564	0.00305281	2.65973
Q9UD71	204	Protein phosphatase 1 regulatory subunit 1B OS=Homo sapiens GN=PPP1R1B PE=1 SV=2; Additional IDs concatenated into MaxParsimony group: J3KSJ8	0	0	0	0	0	0	0	9	0	0	0	0	0	1	0	9	9	11.4528	0.000713877	2.9729
Q15435	360	Protein phosphatase 1 regulatory subunit 7 OS=Homo sapiens GN=PPP1R7 PE=1 SV=1; Additional IDs concatenated into MaxParsimony group: H7C003, C9J177	5	0	3	0	0	0	7	0	0	0	8	0	2	2	8	15	23	1.83114	0.175993	0.750174
P35813	382	Protein phosphatase 1A OS=Homo sapiens GN=PPM1A PE=1 SV=1	0	0	0	0	0	5	0	0	0	2	11	4	1	3	5	17	22	6.26233	0.0123332	1.48326
O15355	546	Protein phosphatase 1G OS=Homo sapiens GN=PPM1G PE=1 SV=1	0	18	0	8	0	7	0	0	0	10	8	0	3	2	33	18	51	5.10498	0.0238573	-0.894116
Q9Y570	386	Protein phosphatase methylesterase 1 OS=Homo sapiens GN=PPME1 PE=1 SV=3	0	0	0	12	17	13	7	5	0	0	6	0	3	3	42	18	60	10.8574	0.000983995	-1.23077
P29590	882	Protein PML OS=Homo sapiens GN=PML PE=1 SV=3; Additional IDs concatenated into MaxParsimony group: H3BT57	0	20	0	18	0	9	11	0	0	14	3	0	3	3	47	28	75	5.69135	0.0170487	-0.784989
Q9P258	522	Protein RCC2 OS=Homo sapiens GN=RCC2 PE=1 SV=2	54	80	60	69	34	89	0	28	52	64	45	58	6	5	386	247	633	37.1385	1.10032e-09	-0.705129
Q7L099	469	Protein RUFY3 OS=Homo sapiens GN=RUFY3 PE=1 SV=1	0	0	0	0	0	0	0	0	0	0	0	5	0	1	0	5	5	6.10539	0.013477	2.25918
P31949	105	Protein S100-A11 OS=Homo sapiens GN=S100A11 PE=1 SV=2	33	16	0	18	0	0	38	41	0	13	17	0	3	4	67	109	176	8.35493	0.00384642	0.629319
Q99584	98	Protein S100-A13 OS=Homo sapiens GN=S100A13 PE=1 SV=1	20	0	16	0	0	0	0	0	0	0	0	0	2	0	36	0	36	50.787	1.02951e-12	-4.96023
Q9HCY8	104	Protein S100-A14 OS=Homo sapiens GN=S100A14 PE=1 SV=1	6	0	0	0	0	0	0	0	0	0	0	0	1	0	6	0	6	7.92125	0.00488575	-2.59887
Q96FQ6	103	Protein S100-A16 OS=Homo sapiens GN=S100A16 PE=1 SV=1	0	0	0	0	0	0	0	13	0	0	0	0	0	1	0	13	13	16.8155	4.11965e-05	3.44826
P33764	101	Protein S100-A3 OS=Homo sapiens GN=S100A3 PE=1 SV=1	0	0	0	0	0	0	0	9	0	0	0	0	0	1	0	9	9	11.4528	0.000713877	2.9729
P26447	101	Protein S100-A4 OS=Homo sapiens GN=S100A4 PE=1 SV=1	0	0	0	0	0	0	0	17	0	0	0	0	0	1	0	17	17	22.183	2.47859e-06	3.80521
P06703	90	Protein S100-A6 OS=Homo sapiens GN=S100A6 PE=1 SV=1; Additional IDs concatenated into MaxParsimony group: R4GN98	0	0	65	0	0	4	0	115	0	0	0	0	2	1	69	115	184	9.68548	0.00185729	0.664124
P31151	101	Protein S100-A7 OS=Homo sapiens GN=S100A7 PE=1 SV=4	0	0	0	0	0	0	0	0	0	26	0	0	0	1	0	26	26	34.2665	4.80589e-09	4.38362
P05109	93	Protein S100-A8 OS=Homo sapiens GN=S100A8 PE=1 SV=1	0	0	0	19	0	3	0	0	0	0	0	0	2	0	22	0	22	30.7675	2.90866e-08	-4.28014
P06702	114	Protein S100-A9 OS=Homo sapiens GN=S100A9 PE=1 SV=1	0	3	0	41	0	5	0	0	0	0	0	0	3	0	49	0	49	69.3804	8.11903e-17	-5.39219
Q14160	1630	Protein scribble homolog OS=Homo sapiens GN=SCRIB PE=1 SV=4; Additional IDs concatenated into MaxParsimony group: A0A0G2JPP5, A0A0G2JNZ2	14	12	0	0	10	0	0	0	0	0	10	0	3	1	36	10	46	16.5739	4.67895e-05	-1.79025
Q01105	290	Protein SET OS=Homo sapiens GN=SET PE=1 SV=3; Additional IDs concatenated into MaxParsimony group: A0A0C4DFV9	26	40	29	26	24	27	20	32	36	23	40	32	6	6	172	183	355	0.0302538	0.861916	0.0260498
Q9Y2Z0	365	Protein SGT1 homolog OS=Homo sapiens GN=SUGT1 PE=1 SV=3	0	0	0	0	0	0	10	0	0	0	5	0	0	2	0	15	15	19.4989	1.0066e-05	3.63775
P18583	2426	Protein SON OS=Homo sapiens GN=SON PE=1 SV=4	2	7	0	12	0	12	0	0	0	0	15	0	4	1	33	15	48	7.64486	0.00569342	-1.13855
Q92734	400	Protein TFG OS=Homo sapiens GN=TFG PE=1 SV=2; Additional IDs concatenated into MaxParsimony group: C9JJP5, C9JUE0, C9JTY3	9	0	5	17	8	8	12	0	0	7	0	0	5	2	47	19	66	13.4133	0.000249852	-1.31555
Q15436	765	Protein transport protein Sec23A OS=Homo sapiens GN=SEC23A PE=1 SV=2	6	0	4	7	0	4	0	0	0	0	9	0	4	1	21	9	30	5.38388	0.0203236	-1.18103
Q15437	767	Protein transport protein Sec23B OS=Homo sapiens GN=SEC23B PE=1 SV=2; Additional IDs concatenated into MaxParsimony group: F5H365, Q5QPE2	8	0	0	0	0	0	21	12	0	0	11	0	1	3	8	44	52	25.6514	4.08996e-07	2.22781
P53992	1094	Protein transport protein Sec24C OS=Homo sapiens GN=SEC24C PE=1 SV=3; Additional IDs concatenated into MaxParsimony group: G5EA31	8	0	0	0	0	0	0	0	0	0	0	0	1	0	8	0	8	10.7689	0.00103219	-2.95035
P21980	687	Protein-glutamine gamma-glutamyltransferase 2 OS=Homo sapiens GN=TGM2 PE=1 SV=2	0	0	0	0	0	49	0	0	0	23	0	0	1	1	49	23	72	10.697	0.00107307	-1.11408
Q04941	152	Proteolipid protein 2 OS=Homo sapiens GN=PLP2 PE=1 SV=1	11	0	0	0	0	0	0	0	0	0	8	0	1	1	11	8	19	0.599449	0.438788	-0.468054
B8ZZA1	131	Prothymosin alpha OS=Homo sapiens GN=PTMA PE=1 SV=1; Additional IDs concatenated into MaxParsimony group: H7C2N1, B8ZZW7, P06454, B8ZZQ6	58	80	87	106	49	67	32	78	104	95	74	57	6	6	447	440	887	0.780646	0.376944	-0.0856371
P50336	477	Protoporphyrinogen oxidase OS=Homo sapiens GN=PPOX PE=1 SV=1	0	0	0	0	0	0	5	0	0	0	0	0	0	1	0	5	5	6.10539	0.013477	2.25918
P00491	289	Purine nucleoside phosphorylase OS=Homo sapiens GN=PNP PE=1 SV=2	46	0	19	53	0	24	38	64	31	42	38	29	4	6	142	242	384	22.1625	2.50526e-06	0.701654
P48539	62	Purkinje cell protein 4 OS=Homo sapiens GN=PCP4 PE=1 SV=3	3	0	0	0	0	0	0	0	0	0	0	0	1	0	3	0	3	3.67755	0.0551497	-1.82833
P55786	919	Puromycin-sensitive aminopeptidase OS=Homo sapiens GN=NPEPPS PE=1 SV=2; Additional IDs concatenated into MaxParsimony group: E9PLK3	64	38	27	31	46	46	27	47	32	17	77	27	6	6	252	227	479	2.61976	0.10554	-0.21293
Q5VTE0	462	Putative elongation factor 1-alpha-like 3 OS=Homo sapiens GN=EEF1A1P5 PE=5 SV=1	0	209	101	186	139	218	207	185	161	248	188	151	5	6	853	1140	1993	30.039	4.23437e-08	0.356513
Q58FF6	505	Putative heat shock protein HSP 90-beta 4 OS=Homo sapiens GN=HSP90AB4P PE=5 SV=1	64	53	0	0	0	62	83	64	55	0	66	0	3	4	179	268	447	14.1748	0.000166589	0.516625
Q6GMV3	140	Putative peptidyl-tRNA hydrolase PTRHD1 OS=Homo sapiens GN=PTRHD1 PE=1 SV=1	0	8	0	6	0	3	0	0	6	0	0	0	3	1	17	6	23	5.84507	0.0156207	-1.39469
O60231	1041	Putative pre-mRNA-splicing factor ATP-dependent RNA helicase DHX16 OS=Homo sapiens GN=DHX16 PE=1 SV=2	0	5	0	0	0	0	0	0	0	0	0	0	1	0	5	0	5	6.50096	0.0107816	-2.38474
Q9NQ29	371	Putative RNA-binding protein Luc7-like 1 OS=Homo sapiens GN=LUC7L PE=1 SV=1	0	0	0	0	0	7	0	0	0	0	0	0	1	0	7	0	7	9.34421	0.00223691	-2.78529
Q9Y383	392	Putative RNA-binding protein Luc7-like 2 OS=Homo sapiens GN=LUC7L2 PE=1 SV=2	39	33	24	24	32	37	18	0	31	25	28	27	6	5	189	129	318	14.137	0.000169968	-0.609776
Q9NVS9	261	Pyridoxine-5'-phosphate oxidase OS=Homo sapiens GN=PNPO PE=1 SV=1	0	0	0	3	0	0	0	0	0	0	0	0	1	0	3	0	3	3.67755	0.0551497	-1.82833
P32322	319	Pyrroline-5-carboxylate reductase 1, mitochondrial OS=Homo sapiens GN=PYCR1 PE=1 SV=2; Additional IDs concatenated into MaxParsimony group: A0A087WTA8, J3KR12, J3QKT4, A0A087WZR9, E2QRB3, A0A087WTV6	10	0	0	0	0	0	40	12	4	0	7	0	1	4	10	63	73	40.3362	2.13813e-10	2.45129
Q96C36	320	Pyrroline-5-carboxylate reductase 2 OS=Homo sapiens GN=PYCR2 PE=1 SV=1	0	0	0	0	0	0	0	0	0	0	6	0	0	1	0	6	6	7.43926	0.00638162	2.47331
P08559	390	Pyruvate dehydrogenase E1 component subunit alpha, somatic form, mitochondrial OS=Homo sapiens GN=PDHA1 PE=1 SV=3	0	0	0	0	20	0	18	0	0	0	21	0	1	2	20	39	59	5.38515	0.0203088	0.858849
P11177	359	Pyruvate dehydrogenase E1 component subunit beta, mitochondrial OS=Homo sapiens GN=PDHB PE=1 SV=3	0	0	0	0	25	0	14	9	0	0	15	0	1	3	25	38	63	2.14924	0.142641	0.517664
H3BR70	366	Pyruvate kinase OS=Homo sapiens GN=PKM PE=1 SV=1	0	149	148	212	139	188	0	0	166	0	0	137	5	2	836	303	1139	283.658	1.19811e-63	-1.52639
P14618	531	Pyruvate kinase PKM OS=Homo sapiens GN=PKM PE=1 SV=4; Additional IDs concatenated into MaxParsimony group: H3BTN5	270	228	252	335	213	299	298	367	270	316	274	237	6	6	1597	1762	3359	2.53496	0.11135	0.0794977
Q08257	329	Quinone oxidoreductase OS=Homo sapiens GN=CRYZ PE=1 SV=1	0	0	0	0	0	0	16	0	0	0	0	0	0	1	0	16	16	20.8408	4.99072e-06	3.72391
P31150	447	Rab GDP dissociation inhibitor alpha OS=Homo sapiens GN=GDI1 PE=1 SV=2	38	52	104	44	87	66	37	97	79	54	90	89	6	6	391	446	837	1.62131	0.202909	0.126742
P50395	445	Rab GDP dissociation inhibitor beta OS=Homo sapiens GN=GDI2 PE=1 SV=2	48	105	57	84	54	115	73	95	85	108	69	70	6	6	463	500	963	0.268109	0.604603	0.0479426
P35241	583	Radixin OS=Homo sapiens GN=RDX PE=1 SV=1	0	0	0	53	43	38	0	51	67	0	0	65	3	3	134	183	317	5.61708	0.0177863	0.3835
P46060	587	Ran GTPase-activating protein 1 OS=Homo sapiens GN=RANGAP1 PE=1 SV=1	0	0	0	0	0	0	19	22	0	0	0	0	0	2	0	41	41	54.4126	1.62519e-13	5.0164
Q9H6Z4	567	Ran-binding protein 3 OS=Homo sapiens GN=RANBP3 PE=1 SV=1; Additional IDs concatenated into MaxParsimony group: B7Z7F3, K7EIJ4	0	0	0	0	0	5	4	7	4	0	0	0	1	3	5	15	20	4.68967	0.0303445	1.31579
Q13283	466	Ras GTPase-activating protein-binding protein 1 OS=Homo sapiens GN=G3BP1 PE=1 SV=1	11	13	0	16	11	16	17	15	8	20	11	0	5	5	67	71	138	0.00719684	0.932393	0.019396
Q9UN86	482	Ras GTPase-activating protein-binding protein 2 OS=Homo sapiens GN=G3BP2 PE=1 SV=2	0	6	0	4	0	8	0	0	0	5	10	4	3	3	18	19	37	0.0010157	0.974576	0.0102863
P46940	1657	Ras GTPase-activating-like protein IQGAP1 OS=Homo sapiens GN=IQGAP1 PE=1 SV=1	109	80	53	125	67	89	64	169	81	59	69	47	6	6	523	489	1012	3.10577	0.0780154	-0.159838
P63000	192	Ras-related C3 botulinum toxin substrate 1 OS=Homo sapiens GN=RAC1 PE=1 SV=1; Additional IDs concatenated into MaxParsimony group: P60763, P15153, B1AH80, B1AH77, J3QLK0, J3KSC4	6	0	0	0	4	0	0	0	0	0	0	0	2	0	10	0	10	13.6215	0.000223607	-3.23276
P61026	200	Ras-related protein Rab-10 OS=Homo sapiens GN=RAB10 PE=1 SV=1	8	24	7	15	0	9	0	7	8	13	8	8	5	5	63	44	107	4.25025	0.0392445	-0.56868
Q15907	218	Ras-related protein Rab-11B OS=Homo sapiens GN=RAB11B PE=1 SV=4	39	22	22	25	26	18	44	36	22	24	25	25	6	6	152	176	328	0.867813	0.351561	0.147217
P51153	203	Ras-related protein Rab-13 OS=Homo sapiens GN=RAB13 PE=1 SV=1	0	0	0	0	0	0	6	0	0	0	0	0	0	1	0	6	6	7.43926	0.00638162	2.47331
P61106	215	Ras-related protein Rab-14 OS=Homo sapiens GN=RAB14 PE=1 SV=4	14	9	10	8	14	12	7	19	16	13	26	7	6	6	67	88	155	2.00763	0.15651	0.324346
P62820	205	Ras-related protein Rab-1A OS=Homo sapiens GN=RAB1A PE=1 SV=3	30	30	0	37	23	17	42	36	26	28	31	0	5	5	137	163	300	1.26543	0.260626	0.185948
Q9H0U4	201	Ras-related protein Rab-1B OS=Homo sapiens GN=RAB1B PE=1 SV=1	35	29	18	33	32	19	34	35	23	25	29	0	6	5	166	146	312	2.29866	0.129486	-0.246671
Q9UL25	225	Ras-related protein Rab-21 OS=Homo sapiens GN=RAB21 PE=1 SV=3	0	0	5	0	0	0	0	0	0	0	9	4	1	2	5	13	18	3.25307	0.0712896	1.1263
P61019	212	Ras-related protein Rab-2A OS=Homo sapiens GN=RAB2A PE=1 SV=1; Additional IDs concatenated into MaxParsimony group: E9PKL7, Q5HYI5	18	11	0	11	12	5	12	17	14	8	24	23	5	6	57	98	155	9.23758	0.00237099	0.706247
Q8WUD1	216	Ras-related protein Rab-2B OS=Homo sapiens GN=RAB2B PE=1 SV=1	0	0	15	0	0	5	0	0	0	0	0	0	2	0	20	0	20	27.9083	1.27201e-07	-4.15036
Q96E17	227	Ras-related protein Rab-3C OS=Homo sapiens GN=RAB3C PE=2 SV=1	0	0	0	0	0	0	0	14	0	0	0	0	0	1	0	14	14	18.157	2.03416e-05	3.54611
O95716	219	Ras-related protein Rab-3D OS=Homo sapiens GN=RAB3D PE=1 SV=1	0	11	0	0	0	0	0	21	0	0	0	0	1	1	11	21	32	2.71567	0.0993671	0.798299
P20339	215	Ras-related protein Rab-5A OS=Homo sapiens GN=RAB5A PE=1 SV=2	26	0	0	11	0	15	11	8	0	9	18	0	3	4	52	46	98	0.671756	0.41244	-0.235292
P61020	215	Ras-related protein Rab-5B OS=Homo sapiens GN=RAB5B PE=1 SV=1	0	0	0	0	0	12	0	0	0	0	0	17	1	1	12	17	29	0.651345	0.419632	0.399151
P51148	216	Ras-related protein Rab-5C OS=Homo sapiens GN=RAB5C PE=1 SV=2; Additional IDs concatenated into MaxParsimony group: F8VUA5	47	22	20	24	29	24	21	17	28	23	43	27	6	6	166	159	325	0.60868	0.435285	-0.124541
P20340	208	Ras-related protein Rab-6A OS=Homo sapiens GN=RAB6A PE=1 SV=3	20	0	9	18	0	26	9	11	8	10	0	16	4	5	73	54	127	3.72638	0.0535593	-0.48932
Q9NRW1	208	Ras-related protein Rab-6B OS=Homo sapiens GN=RAB6B PE=1 SV=1	0	0	7	0	0	0	0	7	5	0	0	0	1	2	7	12	19	1.09407	0.295572	0.620774
P51149	207	Ras-related protein Rab-7a OS=Homo sapiens GN=RAB7A PE=1 SV=1	47	38	41	46	45	36	30	28	41	51	48	55	6	6	253	253	506	0.239519	0.624554	-0.0628417
P11233	206	Ras-related protein Ral-A OS=Homo sapiens GN=RALA PE=1 SV=1	0	0	0	7	0	0	0	11	0	0	0	0	1	1	7	11	18	0.711076	0.399087	0.507558
P61224	184	Ras-related protein Rap-1b OS=Homo sapiens GN=RAP1B PE=1 SV=1; Additional IDs concatenated into MaxParsimony group: P62834, A6NIZ1, A0A0J9YXB3, F5GZG1, B7ZB78, F5H823	5	9	12	6	0	7	7	8	11	5	16	13	5	6	39	60	99	3.60411	0.0576369	0.543051
P63244	317	Receptor of activated protein C kinase 1 OS=Homo sapiens GN=RACK1 PE=1 SV=3	34	32	22	30	19	26	54	49	35	48	29	29	6	6	163	244	407	12.891	0.000330163	0.515997
Q9BRX8	229	Redox-regulatory protein FAM213A OS=Homo sapiens GN=FAM213A PE=1 SV=3	0	0	0	0	0	0	0	9	0	0	0	0	0	1	0	9	9	11.4528	0.000713877	2.9729
Q96P16	312	Regulation of nuclear pre-mRNA domain-containing protein 1A OS=Homo sapiens GN=RPRD1A PE=1 SV=1; Additional IDs concatenated into MaxParsimony group: A0A0C4DGQ6	0	3	0	0	14	0	0	0	8	0	7	8	2	3	17	23	40	0.653134	0.418994	0.347339
Q9NQG5	326	Regulation of nuclear pre-mRNA domain-containing protein 1B OS=Homo sapiens GN=RPRD1B PE=1 SV=1	11	21	13	29	18	24	4	14	8	17	6	12	6	6	116	61	177	19.8047	8.57736e-06	-0.976559
P18754	421	Regulator of chromosome condensation OS=Homo sapiens GN=RCC1 PE=1 SV=1; Additional IDs concatenated into MaxParsimony group: C9JW69, C9JQZ4, C9JMJ4, C9J3R0, C9JRH2	37	13	0	10	17	18	14	0	0	0	14	9	5	3	95	37	132	28.86	7.78023e-08	-1.39446
Q92900	1129	Regulator of nonsense transcripts 1 OS=Homo sapiens GN=UPF1 PE=1 SV=2	17	0	0	0	0	0	5	10	0	0	0	0	1	2	17	15	32	0.223774	0.636179	-0.230251
P40937	340	Replication factor C subunit 5 OS=Homo sapiens GN=RFC5 PE=1 SV=1; Additional IDs concatenated into MaxParsimony group: F5H5S0	0	0	0	7	0	0	0	0	0	0	0	0	1	0	7	0	7	9.34421	0.00223691	-2.78529
P35244	121	Replication protein A 14 kDa subunit OS=Homo sapiens GN=RPA3 PE=1 SV=1; Additional IDs concatenated into MaxParsimony group: B5MC59	6	7	0	5	6	7	6	6	6	6	11	6	5	6	31	41	72	0.985615	0.320817	0.326922
P15927	270	Replication protein A 32 kDa subunit OS=Homo sapiens GN=RPA2 PE=1 SV=1; Additional IDs concatenated into MaxParsimony group: Q5TEJ7	0	0	0	5	0	0	4	0	0	0	16	0	1	2	5	20	25	8.82025	0.00297906	1.70284
P27694	616	Replication protein A 70 kDa DNA-binding subunit OS=Homo sapiens GN=RPA1 PE=1 SV=2	0	0	0	0	20	0	0	0	14	0	47	0	1	2	20	61	81	19.8795	8.24803e-06	1.48806
Q8IZ40	523	REST corepressor 2 OS=Homo sapiens GN=RCOR2 PE=1 SV=2	0	0	0	0	0	0	0	8	0	0	0	0	0	1	0	8	8	10.1136	0.00147176	2.82479
Q15293	331	Reticulocalbin-1 OS=Homo sapiens GN=RCN1 PE=1 SV=1	0	10	0	15	7	15	0	15	0	14	0	0	4	2	47	29	76	5.09044	0.0240581	-0.736485
Q14257	317	Reticulocalbin-2 OS=Homo sapiens GN=RCN2 PE=1 SV=1	10	11	0	23	14	20	0	7	11	6	5	0	5	4	78	29	107	25.3674	4.73866e-07	-1.45255
Q9NQC3	1192	Reticulon-4 OS=Homo sapiens GN=RTN4 PE=1 SV=2; Additional IDs concatenated into MaxParsimony group: F8W914	0	0	0	0	0	9	0	16	0	12	18	9	1	4	9	55	64	34.5053	4.25085e-09	2.39371
P00352	501	Retinal dehydrogenase 1 OS=Homo sapiens GN=ALDH1A1 PE=1 SV=2; Additional IDs concatenated into MaxParsimony group: J3QRD1	94	0	0	0	0	81	80	10	0	70	39	0	2	4	175	199	374	0.673443	0.411854	0.121492
Q9HB40	452	Retinoid-inducible serine carboxypeptidase OS=Homo sapiens GN=SCPEP1 PE=1 SV=1	5	0	0	0	0	0	0	0	0	0	0	0	1	0	5	0	5	6.50096	0.0107816	-2.38474
Q8TC12	318	Retinol dehydrogenase 11 OS=Homo sapiens GN=RDH11 PE=1 SV=2	0	0	0	0	0	0	0	0	0	0	10	0	0	1	0	10	10	12.7927	0.000347978	3.1072
P09455	135	Retinol-binding protein 1 OS=Homo sapiens GN=RBP1 PE=1 SV=2; Additional IDs concatenated into MaxParsimony group: A0A0A0MQT0	13	39	55	41	8	64	0	33	57	14	8	41	6	5	220	153	373	15.1834	9.75595e-05	-0.583617
P52565	204	Rho GDP-dissociation inhibitor 1 OS=Homo sapiens GN=ARHGDIA PE=1 SV=3; Additional IDs concatenated into MaxParsimony group: J3QQX2, J3KTF8, J3KRE2	17	24	18	21	17	27	12	32	29	15	29	12	6	6	124	129	253	0.00100202	0.974747	-0.00630844
Q07960	439	Rho GTPase-activating protein 1 OS=Homo sapiens GN=ARHGAP1 PE=1 SV=1; Additional IDs concatenated into MaxParsimony group: H0YE29	0	0	0	8	0	5	54	18	0	0	31	0	2	3	13	103	116	75.2493	4.14868e-18	2.80874
Q92974	986	Rho guanine nucleotide exchange factor 2 OS=Homo sapiens GN=ARHGEF2 PE=1 SV=4; Additional IDs concatenated into MaxParsimony group: V9GYM8	14	59	0	0	0	71	0	25	0	0	27	0	3	2	144	52	196	48.9181	2.66881e-12	-1.51102
P13489	461	Ribonuclease inhibitor OS=Homo sapiens GN=RNH1 PE=1 SV=2	5	16	0	4	7	18	18	0	0	0	10	0	5	2	50	28	78	7.23907	0.0071334	-0.87203
E9PAU2	756	Ribonucleoprotein PTB-binding 1 OS=Homo sapiens GN=RAVER1 PE=1 SV=1; Additional IDs concatenated into MaxParsimony group: A0A087WZ13, Q8IY67	4	14	0	0	0	11	0	9	10	0	11	6	3	4	29	36	65	0.477858	0.489394	0.237559
P60891	318	Ribose-phosphate pyrophosphokinase 1 OS=Homo sapiens GN=PRPS1 PE=1 SV=2	0	0	18	0	20	0	6	0	0	0	23	0	2	2	38	29	67	1.62406	0.202527	-0.438596
P11908	318	Ribose-phosphate pyrophosphokinase 2 OS=Homo sapiens GN=PRPS2 PE=1 SV=2; Additional IDs concatenated into MaxParsimony group: B1ALA9	20	0	19	25	21	27	6	29	20	16	30	23	5	6	112	124	236	0.199636	0.655015	0.0825607
O76021	490	Ribosomal L1 domain-containing protein 1 OS=Homo sapiens GN=RSL1D1 PE=1 SV=3; Additional IDs concatenated into MaxParsimony group: J3QSV6	0	8	0	13	0	6	32	11	0	13	0	0	3	3	27	56	83	9.07361	0.00259325	0.956403
Q14137	746	Ribosome biogenesis protein BOP1 OS=Homo sapiens GN=BOP1 PE=1 SV=2	0	0	0	0	0	0	17	0	0	0	0	0	0	1	0	17	17	22.183	2.47859e-06	3.80521
Q8TDN6	353	Ribosome biogenesis protein BRX1 homolog OS=Homo sapiens GN=BRIX1 PE=1 SV=2	0	0	0	4	0	0	0	7	0	0	0	0	1	1	4	7	11	0.672719	0.412105	0.589314
Q9GZL7	423	Ribosome biogenesis protein WDR12 OS=Homo sapiens GN=WDR12 PE=1 SV=2	0	0	0	0	0	0	5	0	0	0	0	0	0	1	0	5	5	6.10539	0.013477	2.25918
Q15050	365	Ribosome biogenesis regulatory protein homolog OS=Homo sapiens GN=RRS1 PE=1 SV=2	0	0	0	0	0	0	11	0	0	0	0	0	0	1	0	11	11	14.1332	0.000170312	3.23007
Q9P2E9	1410	Ribosome-binding protein 1 OS=Homo sapiens GN=RRBP1 PE=1 SV=4; Additional IDs concatenated into MaxParsimony group: A0A0A0MRV0, A0A087WVV2, F8W7S5	58	18	0	16	0	4	51	24	0	0	14	0	4	3	96	89	185	0.655571	0.418128	-0.170613
Q96E39	390	RNA binding motif protein, X-linked-like-1 OS=Homo sapiens GN=RBMXL1 PE=1 SV=1	0	0	0	74	0	0	0	0	0	0	71	0	1	1	74	71	145	0.26043	0.609825	-0.121508
P38159	391	RNA-binding motif protein, X chromosome OS=Homo sapiens GN=RBMX PE=1 SV=3; Additional IDs concatenated into MaxParsimony group: K7EK42, K7EP07, Q75N03	85	116	107	109	111	104	70	93	81	71	97	83	6	6	632	495	1127	23.232	1.43589e-06	-0.415417
P98175	930	RNA-binding protein 10 OS=Homo sapiens GN=RBM10 PE=1 SV=3; Additional IDs concatenated into MaxParsimony group: A0A0A0MR66	6	6	6	7	5	5	3	6	0	7	6	6	6	5	35	28	63	1.10517	0.293133	-0.372371
Q9NTZ6	932	RNA-binding protein 12 OS=Homo sapiens GN=RBM12 PE=1 SV=1	0	0	0	0	0	10	0	0	0	0	0	0	1	0	10	0	10	13.6215	0.000223607	-3.23276
Q96PK6	669	RNA-binding protein 14 OS=Homo sapiens GN=RBM14 PE=1 SV=2	43	32	34	38	42	35	25	29	27	31	37	23	6	6	224	172	396	9.29384	0.00229925	-0.441799
P49756	843	RNA-binding protein 25 OS=Homo sapiens GN=RBM25 PE=1 SV=3	9	0	9	0	0	7	10	0	0	0	0	0	3	1	25	10	35	7.20818	0.00725722	-1.28526
P98179	157	RNA-binding protein 3 OS=Homo sapiens GN=RBM3 PE=1 SV=1	22	6	22	16	27	8	12	17	9	15	10	14	6	6	101	77	178	4.36373	0.0367119	-0.448877
Q14498	530	RNA-binding protein 39 OS=Homo sapiens GN=RBM39 PE=1 SV=2; Additional IDs concatenated into MaxParsimony group: G3XAC6, A0A0U1RQH7	36	41	30	37	23	38	21	34	35	33	35	28	6	6	205	186	391	1.93453	0.164264	-0.202365
Q9BWF3	364	RNA-binding protein 4 OS=Homo sapiens GN=RBM4 PE=1 SV=1	0	12	0	24	11	14	11	0	0	7	0	0	4	2	61	18	79	26.4694	2.6775e-07	-1.75625
Q9Y5S9	174	RNA-binding protein 8A OS=Homo sapiens GN=RBM8A PE=1 SV=1	23	23	15	21	16	21	28	21	19	18	20	0	6	5	119	106	225	1.4212	0.233205	-0.22794
Q01844	656	RNA-binding protein EWS OS=Homo sapiens GN=EWSR1 PE=1 SV=1; Additional IDs concatenated into MaxParsimony group: B0QYK0	14	23	15	14	16	13	10	20	8	15	16	9	6	6	95	78	173	2.48852	0.114679	-0.343273
P35637	526	RNA-binding protein FUS OS=Homo sapiens GN=FUS PE=1 SV=1; Additional IDs concatenated into MaxParsimony group: H3BPE7	44	24	37	44	30	45	36	32	35	38	43	33	6	6	224	217	441	0.624307	0.429451	-0.108419
Q96DH6	328	RNA-binding protein Musashi homolog 2 OS=Homo sapiens GN=MSI2 PE=1 SV=1; Additional IDs concatenated into MaxParsimony group: B4DHE8, J3KTC1	7	0	0	0	0	14	0	0	0	0	11	0	2	1	21	11	32	3.57263	0.0587394	-0.923863
Q5QPL9	237	RNA-binding protein Raly (Fragment) OS=Homo sapiens GN=RALY PE=1 SV=1	43	0	28	0	0	0	0	0	0	0	0	0	2	0	71	0	71	100.85	9.92254e-24	-5.91619
Q9UKM9	306	RNA-binding protein Raly OS=Homo sapiens GN=RALY PE=1 SV=1	46	39	0	48	41	44	0	30	36	29	20	27	5	5	218	142	360	19.6301	9.39788e-06	-0.677302
P22087	321	rRNA 2'-O-methyltransferase fibrillarin OS=Homo sapiens GN=FBL PE=1 SV=2; Additional IDs concatenated into MaxParsimony group: M0R2Q4, M0QXL5, M0R299, M0R0P1	11	23	15	17	12	16	34	20	17	20	17	15	6	6	94	123	217	2.72288	0.0989194	0.320816
Q9Y265	456	RuvB-like 1 OS=Homo sapiens GN=RUVBL1 PE=1 SV=1	18	23	35	37	53	31	34	13	28	48	35	45	6	6	197	203	400	0.0182452	0.892553	-0.0197786
Q9Y230	463	RuvB-like 2 OS=Homo sapiens GN=RUVBL2 PE=1 SV=3	42	37	41	48	59	39	43	23	37	57	35	41	6	6	266	236	502	3.33698	0.067739	-0.234796
P31153	395	S-adenosylmethionine synthase isoform type-2 OS=Homo sapiens GN=MAT2A PE=1 SV=1	17	18	15	24	15	22	9	16	0	19	5	10	6	5	111	59	170	18.4588	1.73618e-05	-0.960781
P16615	1042	Sarcoplasmic/endoplasmic reticulum calcium ATPase 2 OS=Homo sapiens GN=ATP2A2 PE=1 SV=1; Additional IDs concatenated into MaxParsimony group: O14983	47	48	31	24	41	24	24	26	23	29	84	45	6	6	215	231	446	0.0889693	0.765492	0.0402364
Q93084	1043	Sarcoplasmic/endoplasmic reticulum calcium ATPase 3 OS=Homo sapiens GN=ATP2A3 PE=1 SV=2	0	19	13	0	0	0	21	16	18	0	76	0	2	4	32	131	163	60.115	8.9472e-15	1.92961
Q15424	915	Scaffold attachment factor B1 OS=Homo sapiens GN=SAFB PE=1 SV=4	20	16	20	17	21	35	0	20	0	12	27	0	6	3	129	59	188	29.7689	4.86731e-08	-1.17545
Q14151	953	Scaffold attachment factor B2 OS=Homo sapiens GN=SAFB2 PE=1 SV=1	0	0	0	0	14	21	0	0	0	6	14	0	2	2	35	20	55	4.779	0.0288088	-0.83339
Q08AF3	891	Schlafen family member 5 OS=Homo sapiens GN=SLFN5 PE=1 SV=1	0	6	0	0	0	0	0	0	0	0	0	0	1	0	6	0	6	7.92125	0.00488575	-2.59887
Q9Y6Y8	1000	SEC23-interacting protein OS=Homo sapiens GN=SEC23IP PE=1 SV=1; Additional IDs concatenated into MaxParsimony group: A0A0C4DH82	0	2	0	0	0	0	0	0	0	0	0	0	1	0	2	0	2	2.28817	0.130364	-1.4413
Q12765	414	Secernin-1 OS=Homo sapiens GN=SCRN1 PE=1 SV=2	0	0	0	0	0	0	0	6	0	0	0	0	0	1	0	6	6	7.43926	0.00638162	2.47331
O76038	276	Secretagogin OS=Homo sapiens GN=SCGN PE=2 SV=2	0	0	37	0	0	0	3	0	12	0	263	0	1	3	37	278	315	198.184	5.2021e-45	2.80659
P05060	677	Secretogranin-1 OS=Homo sapiens GN=CHGB PE=1 SV=2	0	0	0	0	0	0	0	97	0	0	0	0	0	1	0	97	97	129.645	4.90082e-30	6.23422
P13521	617	Secretogranin-2 OS=Homo sapiens GN=SCG2 PE=1 SV=2	0	0	0	0	0	0	28	0	0	0	0	0	0	1	0	28	28	36.9523	1.21055e-09	4.48582
Q8WXD2	468	Secretogranin-3 OS=Homo sapiens GN=SCG3 PE=1 SV=3	0	0	0	0	0	0	11	0	0	0	0	0	0	1	0	11	11	14.1332	0.000170312	3.23007
O14828	347	Secretory carrier-associated membrane protein 3 OS=Homo sapiens GN=SCAMP3 PE=1 SV=3	0	5	0	0	0	0	4	0	0	0	0	0	1	1	5	4	9	0.150739	0.69783	-0.314324
P49903	392	Selenide, water dikinase 1 OS=Homo sapiens GN=SEPHS1 PE=1 SV=2	0	0	0	0	0	11	0	0	0	0	0	0	1	0	11	0	11	15.0489	0.000104762	-3.35562
Q13228	472	Selenium-binding protein 1 OS=Homo sapiens GN=SELENBP1 PE=1 SV=2; Additional IDs concatenated into MaxParsimony group: F8WCR4, F2Z2W8	0	0	0	0	0	5	0	0	0	0	46	0	1	1	5	46	51	35.8754	2.10343e-09	2.85584
P35270	261	Sepiapterin reductase OS=Homo sapiens GN=SPR PE=1 SV=1	0	0	0	0	0	0	28	0	0	0	32	0	0	2	0	60	60	79.9355	3.86836e-19	5.55227
Q15019	361	Septin-2 OS=Homo sapiens GN=SEPT2 PE=1 SV=1	25	5	10	24	0	15	8	35	0	20	23	0	5	4	79	86	165	0.0703672	0.790803	0.057895
Q16181	437	Septin-7 OS=Homo sapiens GN=SEPT7 PE=1 SV=2; Additional IDs concatenated into MaxParsimony group: E7EPK1, E7ES33, G3V1Q4	18	0	0	17	0	0	0	22	0	0	17	0	2	2	35	39	74	0.0767823	0.781706	0.0882432
Q9UHD8	586	Septin-9 OS=Homo sapiens GN=SEPT9 PE=1 SV=2; Additional IDs concatenated into MaxParsimony group: G8JLG1, B5MCX3, C9J2Q4, H0Y7K8, C9JB25, H7C310, C9J938, C9IY94	43	16	24	41	52	21	15	48	15	24	26	23	6	6	197	151	348	8.25855	0.00405606	-0.443965
P34896	483	Serine hydroxymethyltransferase, cytosolic OS=Homo sapiens GN=SHMT1 PE=1 SV=1	0	0	0	9	0	0	0	0	0	0	11	0	1	1	9	11	20	0.11978	0.729273	0.194389
P34897	504	Serine hydroxymethyltransferase, mitochondrial OS=Homo sapiens GN=SHMT2 PE=1 SV=3; Additional IDs concatenated into MaxParsimony group: G3V2Y4	24	62	48	32	0	65	58	40	55	25	54	20	5	6	231	252	483	0.22813	0.632914	0.0621657
O15269	473	Serine palmitoyltransferase 1 OS=Homo sapiens GN=SPTLC1 PE=1 SV=1	0	0	0	0	0	0	0	0	0	0	8	0	0	1	0	8	8	10.1136	0.00147176	2.82479
Q9UQ35	2752	Serine/arginine repetitive matrix protein 2 OS=Homo sapiens GN=SRRM2 PE=1 SV=2	23	14	13	25	13	16	17	14	12	15	18	0	6	5	104	76	180	5.6632	0.0173245	-0.509175
O75494	262	Serine/arginine-rich splicing factor 10 OS=Homo sapiens GN=SRSF10 PE=1 SV=1; Additional IDs concatenated into MaxParsimony group: Q5JRI1	22	21	22	19	16	26	13	14	15	14	15	14	6	6	126	85	211	9.88243	0.00166865	-0.62411
Q01130	221	Serine/arginine-rich splicing factor 2 OS=Homo sapiens GN=SRSF2 PE=1 SV=4; Additional IDs concatenated into MaxParsimony group: J3KP15, J3QL05	27	25	31	35	21	34	17	21	28	28	32	26	6	6	173	152	325	2.42336	0.119538	-0.248211
P84103	164	Serine/arginine-rich splicing factor 3 OS=Homo sapiens GN=SRSF3 PE=1 SV=1	43	36	32	34	35	41	31	30	34	31	36	31	6	6	221	193	414	3.30828	0.0689316	-0.25726
Q08170	494	Serine/arginine-rich splicing factor 4 OS=Homo sapiens GN=SRSF4 PE=1 SV=2	17	0	0	14	14	15	0	0	12	0	0	0	4	1	60	12	72	36.8043	1.306e-09	-2.27178
Q13243	272	Serine/arginine-rich splicing factor 5 OS=Homo sapiens GN=SRSF5 PE=1 SV=1	19	14	17	15	15	11	17	14	14	7	11	0	6	5	91	63	154	6.39184	0.0114646	-0.584811
Q13247	344	Serine/arginine-rich splicing factor 6 OS=Homo sapiens GN=SRSF6 PE=1 SV=2	20	29	20	31	19	22	24	15	22	17	14	0	6	5	141	92	233	12.6033	0.000385059	-0.672342
Q13242	221	Serine/arginine-rich splicing factor 9 OS=Homo sapiens GN=SRSF9 PE=1 SV=1	8	20	15	0	10	20	0	7	6	0	8	9	5	4	73	30	103	20.3382	6.48904e-06	-1.31157
O15075	740	Serine/threonine-protein kinase DCLK1 OS=Homo sapiens GN=DCLK1 PE=1 SV=2; Additional IDs concatenated into MaxParsimony group: Q5VZY9	3	0	0	0	10	7	0	0	0	12	0	0	3	1	20	12	32	2.34808	0.125438	-0.744299
P63151	447	Serine/threonine-protein phosphatase 2A 55 kDa regulatory subunit B alpha isoform OS=Homo sapiens GN=PPP2R2A PE=1 SV=1	0	0	0	10	0	0	0	0	0	5	0	0	1	1	10	5	15	1.86163	0.172437	-0.910806
P30153	589	Serine/threonine-protein phosphatase 2A 65 kDa regulatory subunit A alpha isoform OS=Homo sapiens GN=PPP2R1A PE=1 SV=4	31	29	42	54	33	31	25	43	25	37	52	51	6	6	220	233	453	0.021849	0.882489	0.0196114
P62714	309	Serine/threonine-protein phosphatase 2A catalytic subunit beta isoform OS=Homo sapiens GN=PPP2CB PE=1 SV=1; Additional IDs concatenated into MaxParsimony group: P67775	16	0	22	18	14	12	0	23	0	0	19	22	5	3	82	64	146	3.06759	0.0798677	-0.414372
P53041	499	Serine/threonine-protein phosphatase 5 OS=Homo sapiens GN=PPP5C PE=1 SV=1; Additional IDs concatenated into MaxParsimony group: H0YDU8	2	0	5	0	11	0	0	0	15	0	4	0	3	2	18	19	37	0.0010157	0.974576	0.0102863
Q96HS1	289	Serine/threonine-protein phosphatase PGAM5, mitochondrial OS=Homo sapiens GN=PGAM5 PE=1 SV=2	0	6	0	4	0	0	18	10	0	0	0	0	2	2	10	28	38	8.00767	0.00465796	1.31583
P62136	330	Serine/threonine-protein phosphatase PP1-alpha catalytic subunit OS=Homo sapiens GN=PPP1CA PE=1 SV=1; Additional IDs concatenated into MaxParsimony group: P36873, F8VYE8, E9PMD7, F8VR82	31	25	0	19	19	31	21	22	0	0	34	19	5	4	125	96	221	5.17353	0.0229335	-0.439486
P62140	327	Serine/threonine-protein phosphatase PP1-beta catalytic subunit OS=Homo sapiens GN=PPP1CB PE=1 SV=3	29	28	0	0	0	32	0	21	0	21	39	19	3	4	89	100	189	0.250804	0.61651	0.103184
Q9Y3F4	350	Serine-threonine kinase receptor-associated protein OS=Homo sapiens GN=STRAP PE=1 SV=1	0	7	0	0	3	0	0	0	0	10	4	0	2	2	10	14	24	0.496757	0.480928	0.376126
P49591	514	Serine--tRNA ligase, cytoplasmic OS=Homo sapiens GN=SARS PE=1 SV=3; Additional IDs concatenated into MaxParsimony group: Q5T5C7	18	0	13	8	0	0	0	34	0	0	0	0	3	1	39	34	73	0.590899	0.442072	-0.254182
Q9NP81	518	Serine--tRNA ligase, mitochondrial OS=Homo sapiens GN=SARS2 PE=1 SV=1; Additional IDs concatenated into MaxParsimony group: M0QWZ7	0	0	0	0	17	0	0	0	0	0	0	0	1	0	17	0	17	23.6203	1.17346e-06	-3.93077
P02787	698	Serotransferrin OS=Homo sapiens GN=TF PE=1 SV=3	51	54	0	45	0	26	58	59	39	24	36	0	4	5	176	216	392	2.53245	0.111527	0.230973
P50453	376	Serpin B9 OS=Homo sapiens GN=SERPINB9 PE=1 SV=1	0	0	0	13	0	0	0	0	0	0	0	0	1	0	13	0	13	17.9049	2.32218e-05	-3.57382
P50454	418	Serpin H1 OS=Homo sapiens GN=SERPINH1 PE=1 SV=2	25	56	0	48	0	11	24	30	0	21	44	16	4	5	140	135	275	0.438102	0.50804	-0.114836
Q9BXP5	876	Serrate RNA effector molecule homolog OS=Homo sapiens GN=SRRT PE=1 SV=1; Additional IDs concatenated into MaxParsimony group: H7C3A1, H0YL43	20	29	0	11	0	0	11	0	0	0	0	0	3	1	60	11	71	39.0968	4.033e-10	-2.385
P02768	609	Serum albumin OS=Homo sapiens GN=ALB PE=1 SV=2	196	315	187	300	141	233	461	423	391	329	435	259	6	6	1372	2298	3670	199.042	3.38052e-45	0.685691
P02743	223	Serum amyloid P-component OS=Homo sapiens GN=APCS PE=1 SV=2	0	0	0	0	0	0	0	19	20	22	0	0	0	3	0	61	61	81.2789	1.9601e-19	5.57564
P10768	282	S-formylglutathione hydrolase OS=Homo sapiens GN=ESD PE=1 SV=2; Additional IDs concatenated into MaxParsimony group: X6RA14, H7BZT7	0	0	17	0	0	0	27	0	0	0	22	4	1	3	17	53	70	17.7734	2.48837e-05	1.50915
Q9H299	93	SH3 domain-binding glutamic acid-rich-like protein 3 OS=Homo sapiens GN=SH3BGRL3 PE=1 SV=1; Additional IDs concatenated into MaxParsimony group: Q5T123	5	6	0	7	8	6	7	8	7	7	0	10	5	5	32	39	71	0.417385	0.518245	0.212887
O75368	114	SH3 domain-binding glutamic acid-rich-like protein OS=Homo sapiens GN=SH3BGRL PE=1 SV=1	4	0	8	8	0	0	0	0	0	0	0	0	3	0	20	0	20	27.9083	1.27201e-07	-4.15036
Q9Y3L3	701	SH3 domain-binding protein 1 OS=Homo sapiens GN=SH3BP1 PE=1 SV=3	0	0	0	0	0	0	0	4	0	0	0	0	0	1	0	4	4	4.7757	0.0288641	2.00763
P45954	432	Short/branched chain specific acyl-CoA dehydrogenase, mitochondrial OS=Homo sapiens GN=ACADSB PE=1 SV=1	0	35	0	37	0	12	0	0	0	18	0	0	3	1	84	18	102	49.0272	2.52434e-12	-2.21001
Q9NR45	359	Sialic acid synthase OS=Homo sapiens GN=NANS PE=1 SV=2; Additional IDs concatenated into MaxParsimony group: Q5TBR1, Q5TBR0	6	3	5	4	4	0	3	3	0	0	9	0	5	3	22	15	37	1.6325	0.201357	-0.579614
P37108	136	Signal recognition particle 14 kDa protein OS=Homo sapiens GN=SRP14 PE=1 SV=2; Additional IDs concatenated into MaxParsimony group: H0YLA2	0	0	0	16	0	18	5	8	0	7	0	0	2	3	34	20	54	4.26712	0.0388568	-0.793026
P49458	86	Signal recognition particle 9 kDa protein OS=Homo sapiens GN=SRP9 PE=1 SV=2	0	0	0	18	8	10	0	14	0	11	0	0	3	2	36	25	61	2.48198	0.115157	-0.567772
P08240	638	Signal recognition particle receptor subunit alpha OS=Homo sapiens GN=SRPRA PE=1 SV=2	0	4	0	0	0	0	0	0	0	0	0	0	1	0	4	0	4	5.08512	0.024132	-2.13319
Q9Y5M8	271	Signal recognition particle receptor subunit beta OS=Homo sapiens GN=SRPRB PE=1 SV=3; Additional IDs concatenated into MaxParsimony group: H7C4H2	0	0	0	0	0	0	17	12	0	0	0	0	0	2	0	29	29	38.2953	6.08103e-10	4.53432
Q9UHB9	627	Signal recognition particle subunit SRP68 OS=Homo sapiens GN=SRP68 PE=1 SV=2	11	0	0	8	0	5	0	0	0	0	0	0	3	0	24	0	24	33.627	6.67605e-09	-4.3992
P42224	750	Signal transducer and activator of transcription 1-alpha/beta OS=Homo sapiens GN=STAT1 PE=1 SV=2	61	138	46	44	29	75	87	0	11	32	21	34	6	5	393	185	578	85.9041	1.88874e-20	-1.14592
P40763	770	Signal transducer and activator of transcription 3 OS=Homo sapiens GN=STAT3 PE=1 SV=2; Additional IDs concatenated into MaxParsimony group: G8JLH9	7	4	0	10	0	9	0	19	0	0	12	0	4	2	30	31	61	0.0017395	0.966732	-0.0173372
Q04837	148	Single-stranded DNA-binding protein, mitochondrial OS=Homo sapiens GN=SSBP1 PE=1 SV=1; Additional IDs concatenated into MaxParsimony group: E7EUY5, A0A0G2JLD8, C9K0U8	31	15	8	5	20	12	29	14	0	11	15	6	6	5	91	75	166	2.31317	0.128282	-0.337703
Q9NTI5	1447	Sister chromatid cohesion protein PDS5 homolog B OS=Homo sapiens GN=PDS5B PE=1 SV=1	0	0	0	0	0	0	0	0	0	0	24	0	0	1	0	24	24	31.5808	1.9131e-08	4.27364
O43765	313	Small glutamine-rich tetratricopeptide repeat-containing protein alpha OS=Homo sapiens GN=SGTA PE=1 SV=1; Additional IDs concatenated into MaxParsimony group: K7EMD6	0	0	0	0	3	13	0	14	0	7	0	0	2	2	16	21	37	0.471349	0.492367	0.304455
P62304	92	Small nuclear ribonucleoprotein E OS=Homo sapiens GN=SNRPE PE=1 SV=1	11	0	10	0	0	17	16	0	18	17	14	16	3	5	38	81	119	14.0244	0.000180451	1.00478
P62306	86	Small nuclear ribonucleoprotein F OS=Homo sapiens GN=SNRPF PE=1 SV=1	22	25	15	21	0	27	0	18	0	22	24	0	5	3	110	64	174	14.3544	0.000151425	-0.83282
P62314	119	Small nuclear ribonucleoprotein Sm D1 OS=Homo sapiens GN=SNRPD1 PE=1 SV=1; Additional IDs concatenated into MaxParsimony group: J3QLI9	21	22	14	16	13	23	24	20	24	23	23	21	6	6	109	135	244	1.75712	0.184984	0.242818
P62316	118	Small nuclear ribonucleoprotein Sm D2 OS=Homo sapiens GN=SNRPD2 PE=1 SV=1	22	18	15	25	26	28	25	20	27	22	20	0	6	5	134	114	248	2.59839	0.106973	-0.293786
P62318	126	Small nuclear ribonucleoprotein Sm D3 OS=Homo sapiens GN=SNRPD3 PE=1 SV=1	20	16	18	21	15	20	20	20	21	24	20	17	6	6	110	122	232	0.208253	0.64814	0.085044
P14678	240	Small nuclear ribonucleoprotein-associated proteins B and B' OS=Homo sapiens GN=SNRPB PE=1 SV=2; Additional IDs concatenated into MaxParsimony group: P63162, J3QLE5	30	26	24	30	25	27	21	27	24	27	27	31	6	6	162	157	319	0.446529	0.503988	-0.107724
Q13126	283	S-methyl-5'-thioadenosine phosphorylase OS=Homo sapiens GN=MTAP PE=1 SV=2; Additional IDs concatenated into MaxParsimony group: B4DUC8, J3QSB7, F2Z2F3, F8WES2	5	3	0	5	0	0	0	6	9	9	6	0	3	4	13	30	43	6.11791	0.0133819	1.07021
Q13573	536	SNW domain-containing protein 1 OS=Homo sapiens GN=SNW1 PE=1 SV=1; Additional IDs concatenated into MaxParsimony group: G3V3A4, G3V4X8	0	0	0	0	0	2	11	0	0	6	0	0	1	2	2	17	19	12.5782	0.000390265	2.42669
P05023	1023	Sodium/potassium-transporting ATPase subunit alpha-1 OS=Homo sapiens GN=ATP1A1 PE=1 SV=1; Additional IDs concatenated into MaxParsimony group: P13637, M0R116	53	43	48	26	23	23	12	27	41	16	83	20	6	6	216	199	415	1.63216	0.201405	-0.180482
P05026	303	Sodium/potassium-transporting ATPase subunit beta-1 OS=Homo sapiens GN=ATP1B1 PE=1 SV=1; Additional IDs concatenated into MaxParsimony group: V9GYR2	13	0	9	0	0	0	0	0	0	0	12	0	2	1	22	12	34	3.38676	0.0657222	-0.874078
P11166	492	Solute carrier family 2, facilitated glucose transporter member 1 OS=Homo sapiens GN=SLC2A1 PE=1 SV=2	5	7	0	6	0	0	0	11	0	7	0	0	3	2	18	18	36	0.0168081	0.896846	-0.0627828
Q00796	357	Sorbitol dehydrogenase OS=Homo sapiens GN=SORD PE=1 SV=4	0	16	14	22	0	18	13	7	0	24	14	0	4	4	70	58	128	1.7032	0.19187	-0.328938
P30626	198	Sorcin OS=Homo sapiens GN=SRI PE=1 SV=1; Additional IDs concatenated into MaxParsimony group: C9J0K6	13	0	0	0	0	0	13	0	0	0	0	0	1	1	13	13	26	0.0120753	0.912498	-0.0627816
Q99523	831	Sortilin OS=Homo sapiens GN=SORT1 PE=1 SV=3	0	0	0	0	0	0	0	3	0	0	0	0	0	1	0	3	3	3.45378	0.0631072	1.70277
Q9Y512	469	Sorting and assembly machinery component 50 homolog OS=Homo sapiens GN=SAMM50 PE=1 SV=3	0	0	0	0	0	0	0	0	0	0	3	0	0	1	0	3	3	3.45378	0.0631072	1.70277
O60749	519	Sorting nexin-2 OS=Homo sapiens GN=SNX2 PE=1 SV=2; Additional IDs concatenated into MaxParsimony group: Q13596, H0YK42	7	0	0	0	0	4	0	0	0	0	0	0	2	0	11	0	11	15.0489	0.000104762	-3.35562
Q13813	2472	Spectrin alpha chain, non-erythrocytic 1 OS=Homo sapiens GN=SPTAN1 PE=1 SV=3; Additional IDs concatenated into MaxParsimony group: A0A0D9SGF6, A0A0D9SF54	101	84	62	89	58	83	68	132	47	103	113	52	6	6	477	515	992	0.2724	0.601727	0.0476212
Q01082	2364	Spectrin beta chain, non-erythrocytic 1 OS=Homo sapiens GN=SPTBN1 PE=1 SV=2; Additional IDs concatenated into MaxParsimony group: A0A087WUZ3, A0A0A0MTS2, K7EQ48	94	43	40	71	50	71	47	64	28	79	79	39	6	6	369	336	705	3.31725	0.0685563	-0.197738
O15020	2390	Spectrin beta chain, non-erythrocytic 2 OS=Homo sapiens GN=SPTBN2 PE=1 SV=3	0	0	0	0	0	0	0	31	0	0	0	0	0	1	0	31	31	40.9813	1.53695e-10	4.6267
Q96SI9	672	Spermatid perinuclear RNA-binding protein OS=Homo sapiens GN=STRBP PE=1 SV=1	0	9	0	0	0	15	0	0	0	0	0	0	2	0	24	0	24	33.627	6.67605e-09	-4.3992
P52788	366	Spermine synthase OS=Homo sapiens GN=SMS PE=1 SV=2	0	0	0	0	0	0	0	0	0	0	23	0	0	1	0	23	23	30.2381	3.82136e-08	4.21534
P63208	163	S-phase kinase-associated protein 1 OS=Homo sapiens GN=SKP1 PE=1 SV=2; Additional IDs concatenated into MaxParsimony group: E5RJR5	7	5	5	8	13	8	2	9	0	8	7	6	6	5	46	32	78	3.15289	0.0757928	-0.569829
Q13838	428	Spliceosome RNA helicase DDX39B OS=Homo sapiens GN=DDX39B PE=1 SV=1	96	74	80	94	72	102	63	74	84	79	104	83	6	6	518	487	1005	2.78524	0.0951366	-0.151892
Q15637	639	Splicing factor 1 OS=Homo sapiens GN=SF1 PE=1 SV=4	14	21	9	17	12	14	14	11	13	12	12	11	6	6	87	73	160	1.90616	0.16739	-0.312084
Q15459	793	Splicing factor 3A subunit 1 OS=Homo sapiens GN=SF3A1 PE=1 SV=1	31	16	19	28	23	25	27	31	15	27	25	18	6	6	142	143	285	0.0947856	0.758179	-0.052772
Q15428	464	Splicing factor 3A subunit 2 OS=Homo sapiens GN=SF3A2 PE=1 SV=2	0	0	0	7	0	0	0	0	0	0	0	0	1	0	7	0	7	9.34421	0.00223691	-2.78529
Q12874	501	Splicing factor 3A subunit 3 OS=Homo sapiens GN=SF3A3 PE=1 SV=1	13	10	12	15	11	9	16	19	0	10	11	0	6	4	70	56	126	2.21937	0.136289	-0.378489
O75533	1304	Splicing factor 3B subunit 1 OS=Homo sapiens GN=SF3B1 PE=1 SV=3	52	62	36	78	39	64	79	77	43	65	66	40	6	6	331	370	701	0.806167	0.369256	0.0974803
Q13435	895	Splicing factor 3B subunit 2 OS=Homo sapiens GN=SF3B2 PE=1 SV=2; Additional IDs concatenated into MaxParsimony group: E9PPJ0	44	40	28	54	44	43	50	40	40	42	45	33	6	6	253	250	503	0.386534	0.534127	-0.0799827
Q15393	1217	Splicing factor 3B subunit 3 OS=Homo sapiens GN=SF3B3 PE=1 SV=4	36	40	35	58	35	34	40	46	29	34	42	40	6	6	238	231	469	0.631002	0.426988	-0.105718
Q15427	424	Splicing factor 3B subunit 4 OS=Homo sapiens GN=SF3B4 PE=1 SV=1	6	5	6	5	5	0	8	7	0	6	0	0	5	3	27	21	48	1.02519	0.311292	-0.407264
Q9BWJ5	86	Splicing factor 3B subunit 5 OS=Homo sapiens GN=SF3B5 PE=1 SV=1	0	4	0	0	0	3	0	0	0	5	4	0	2	2	7	9	16	0.166013	0.683679	0.250389
Q9Y3B4	125	Splicing factor 3B subunit 6 OS=Homo sapiens GN=SF3B6 PE=1 SV=1	3	0	0	4	0	0	0	0	0	0	0	0	2	0	7	0	7	9.34421	0.00223691	-2.78529
P26368	475	Splicing factor U2AF 65 kDa subunit OS=Homo sapiens GN=U2AF2 PE=1 SV=4; Additional IDs concatenated into MaxParsimony group: K7ENG2	16	16	0	0	0	20	20	20	13	23	23	20	3	6	52	119	171	24.0711	9.28414e-07	1.11277
P23246	707	Splicing factor, proline- and glutamine-rich OS=Homo sapiens GN=SFPQ PE=1 SV=2	139	158	105	140	150	161	125	115	119	131	138	120	6	6	853	748	1601	12.2534	0.00046441	-0.252796
Q15020	963	Squamous cell carcinoma antigen recognized by T-cells 3 OS=Homo sapiens GN=SART3 PE=1 SV=1	0	0	21	15	0	0	0	0	12	0	0	0	2	1	36	12	48	13.4857	0.000240386	-1.55417
Q9GZT3	109	SRA stem-loop-interacting RNA-binding protein, mitochondrial OS=Homo sapiens GN=SLIRP PE=1 SV=1; Additional IDs concatenated into MaxParsimony group: G3V2S9, G3V4X6, H0YJ40, A0A087WUN7, H0YJW7	6	7	0	9	0	7	7	6	0	4	9	0	4	4	29	26	55	0.317444	0.573148	-0.213481
Q14247	550	Src substrate cortactin OS=Homo sapiens GN=CTTN PE=1 SV=2	20	29	0	16	32	17	0	0	0	22	11	0	5	2	114	33	147	50.6568	1.10013e-12	-1.81385
Q7KZF4	910	Staphylococcal nuclease domain-containing protein 1 OS=Homo sapiens GN=SND1 PE=1 SV=1	92	53	35	30	55	49	142	68	37	25	62	25	6	6	314	359	673	1.37238	0.241404	0.129899
P16949	149	Stathmin OS=Homo sapiens GN=STMN1 PE=1 SV=3	102	107	133	94	104	92	39	95	108	111	76	123	6	6	632	552	1184	9.46949	0.00208917	-0.258231
Q9H2G2	1235	STE20-like serine/threonine-protein kinase OS=Homo sapiens GN=SLK PE=1 SV=1	0	0	0	0	0	0	0	7	0	0	0	0	0	1	0	7	7	8.77564	0.00305281	2.65973
Q9UJZ1	356	Stomatin-like protein 2, mitochondrial OS=Homo sapiens GN=STOML2 PE=1 SV=1	23	27	0	0	27	27	17	0	34	20	0	0	4	3	104	71	175	7.75961	0.00534274	-0.605741
P38646	679	Stress-70 protein, mitochondrial OS=Homo sapiens GN=HSPA9 PE=1 SV=2	85	52	48	60	86	59	91	68	44	63	102	50	6	6	390	418	808	0.134675	0.713634	0.0370017
P31948	543	Stress-induced-phosphoprotein 1 OS=Homo sapiens GN=STIP1 PE=1 SV=1	75	50	24	48	86	65	61	41	47	20	48	45	6	6	348	262	610	16.2025	5.692e-05	-0.471176
Q9HCN8	221	Stromal cell-derived factor 2-like protein 1 OS=Homo sapiens GN=SDF2L1 PE=1 SV=2	0	0	0	0	0	0	13	0	0	0	0	0	0	1	0	13	13	16.8155	4.11965e-05	3.44826
A6NHR9	2005	Structural maintenance of chromosomes flexible hinge domain-containing protein 1 OS=Homo sapiens GN=SMCHD1 PE=1 SV=2	0	22	0	0	23	0	0	0	0	0	0	0	2	0	45	0	45	63.6592	1.4792e-15	-5.2725
Q14683	1233	Structural maintenance of chromosomes protein 1A OS=Homo sapiens GN=SMC1A PE=1 SV=2	0	17	17	7	22	0	0	20	21	5	30	21	4	5	63	97	160	5.86015	0.0154875	0.550158
O95347	1197	Structural maintenance of chromosomes protein 2 OS=Homo sapiens GN=SMC2 PE=1 SV=2	7	6	0	0	0	5	0	4	7	0	5	0	3	3	18	16	34	0.217651	0.640836	-0.221056
Q9UQE7	1217	Structural maintenance of chromosomes protein 3 OS=Homo sapiens GN=SMC3 PE=1 SV=2	15	29	18	13	27	12	0	30	30	0	46	28	6	4	114	134	248	0.860439	0.353616	0.168168
P31040	664	Succinate dehydrogenase [ubiquinone] flavoprotein subunit, mitochondrial OS=Homo sapiens GN=SDHA PE=1 SV=2; Additional IDs concatenated into MaxParsimony group: D6RFM5	27	15	0	18	34	11	11	17	24	13	32	11	5	6	105	108	213	0.0125094	0.910946	-0.0226173
Q96I99	432	Succinate--CoA ligase [GDP-forming] subunit beta, mitochondrial OS=Homo sapiens GN=SUCLG2 PE=1 SV=2	0	0	0	0	0	0	8	0	0	0	0	0	0	1	0	8	8	10.1136	0.00147176	2.82479
P55809	520	Succinyl-CoA:3-ketoacid coenzyme A transferase 1, mitochondrial OS=Homo sapiens GN=OXCT1 PE=1 SV=1	8	0	0	0	60	0	0	0	0	0	30	0	2	1	68	30	98	16.7458	4.27372e-05	-1.21097
Q8NBJ7	301	Sulfatase-modifying factor 2 OS=Homo sapiens GN=SUMF2 PE=1 SV=2; Additional IDs concatenated into MaxParsimony group: J3KQJ1	0	0	0	0	0	0	0	0	0	0	21	0	0	1	0	21	21	27.5527	1.5287e-07	4.09115
Q9Y6N5	450	Sulfide:quinone oxidoreductase, mitochondrial OS=Homo sapiens GN=SQRDL PE=1 SV=1	0	0	0	0	0	0	33	0	0	0	8	0	0	2	0	41	41	54.4126	1.62519e-13	5.0164
Q9UBE0	346	SUMO-activating enzyme subunit 1 OS=Homo sapiens GN=SAE1 PE=1 SV=1; Additional IDs concatenated into MaxParsimony group: M0QZS6	23	12	18	0	46	14	14	20	29	19	44	15	5	6	113	141	254	1.99179	0.158153	0.253585
Q9UBT2	640	SUMO-activating enzyme subunit 2 OS=Homo sapiens GN=UBA2 PE=1 SV=2	25	0	30	0	59	13	26	27	43	31	52	26	4	6	127	205	332	15.2477	9.42903e-05	0.623064
Q9UH99	717	SUN domain-containing protein 2 OS=Homo sapiens GN=SUN2 PE=1 SV=3	0	0	0	0	0	0	0	0	0	0	24	31	0	2	0	55	55	73.2186	1.16055e-17	5.42938
P42285	1042	Superkiller viralicidic activity 2-like 2 OS=Homo sapiens GN=SKIV2L2 PE=1 SV=3	0	0	0	0	0	0	0	5	0	0	2	0	0	2	0	7	7	8.77564	0.00305281	2.65973
P04179	222	Superoxide dismutase [Mn], mitochondrial OS=Homo sapiens GN=SOD2 PE=1 SV=2; Additional IDs concatenated into MaxParsimony group: A0A0C4DFU2, A0A0C4DFU1	0	0	0	0	0	8	32	0	9	0	14	0	1	3	8	55	63	37.0736	1.13751e-09	2.54181
Q92922	1105	SWI/SNF complex subunit SMARCC1 OS=Homo sapiens GN=SMARCC1 PE=1 SV=3	17	17	0	23	0	17	8	0	13	0	28	11	4	4	74	60	134	2.13061	0.144383	-0.359857
Q8TAQ2	1214	SWI/SNF complex subunit SMARCC2 OS=Homo sapiens GN=SMARCC2 PE=1 SV=1; Additional IDs concatenated into MaxParsimony group: F8VXC8	14	20	12	0	0	17	0	0	0	0	45	0	4	1	63	45	108	3.83151	0.0502976	-0.537138
O60264	1052	SWI/SNF-related matrix-associated actin-dependent regulator of chromatin subfamily A member 5 OS=Homo sapiens GN=SMARCA5 PE=1 SV=1	14	43	0	31	0	37	12	17	0	23	28	0	4	4	125	80	205	11.9898	0.000534935	-0.698906
Q06787	632	Synaptic functional regulator FMR1 OS=Homo sapiens GN=FMR1 PE=1 SV=1	0	9	16	12	15	7	0	16	12	9	10	0	5	4	59	47	106	1.92508	0.165298	-0.383293
Q99536	393	Synaptic vesicle membrane protein VAT-1 homolog OS=Homo sapiens GN=VAT1 PE=1 SV=2	11	11	27	25	0	0	0	0	0	22	22	0	4	2	74	44	118	9.03658	0.0026463	-0.796739
O15498	198	Synaptobrevin homolog YKT6 OS=Homo sapiens GN=YKT6 PE=1 SV=1	0	0	0	9	0	6	0	0	0	0	7	0	2	1	15	7	22	3.26136	0.0709301	-1.0408
P60880	206	Synaptosomal-associated protein 25 OS=Homo sapiens GN=SNAP25 PE=1 SV=1	0	0	0	0	0	0	0	0	0	0	7	0	0	1	0	7	7	8.77564	0.00305281	2.65973
O95721	258	Synaptosomal-associated protein 29 OS=Homo sapiens GN=SNAP29 PE=1 SV=1	0	0	0	0	0	0	11	0	0	0	0	0	0	1	0	11	11	14.1332	0.000170312	3.23007
Q9NPQ8	531	Synembryn-A OS=Homo sapiens GN=RIC8A PE=1 SV=3	0	0	0	0	0	8	0	0	0	0	0	0	1	0	8	0	8	10.7689	0.00103219	-2.95035
Q16623	288	Syntaxin-1A OS=Homo sapiens GN=STX1A PE=1 SV=1; Additional IDs concatenated into MaxParsimony group: A8MZ54, A0A0C4DFZ1	0	0	0	0	0	0	0	7	0	0	0	0	0	1	0	7	7	8.77564	0.00305281	2.65973
P61764	594	Syntaxin-binding protein 1 OS=Homo sapiens GN=STXBP1 PE=1 SV=1; Additional IDs concatenated into MaxParsimony group: A0A1B0GTP9, A0A0D9SG72, A0A1B0GVQ5, A0A1B0GWF2	0	0	0	0	7	0	0	23	0	0	13	0	1	2	7	36	43	19.9316	8.02611e-06	2.11216
Q15833	593	Syntaxin-binding protein 2 OS=Homo sapiens GN=STXBP2 PE=1 SV=2	0	0	0	0	0	0	8	0	0	0	0	0	0	1	0	8	8	10.1136	0.00147176	2.82479
Q9Y490	2541	Talin-1 OS=Homo sapiens GN=TLN1 PE=1 SV=3	45	123	30	27	48	85	44	39	78	45	80	19	6	6	358	305	663	6.86533	0.0087884	-0.293445
Q9Y4G6	2542	Talin-2 OS=Homo sapiens GN=TLN2 PE=1 SV=4	0	0	0	0	0	8	7	8	0	6	0	0	1	3	8	21	29	5.39564	0.0201871	1.20357
Q13148	414	TAR DNA-binding protein 43 OS=Homo sapiens GN=TARDBP PE=1 SV=1	20	21	21	20	19	24	9	15	19	16	20	16	6	6	125	95	220	5.50316	0.0189821	-0.454403
Q92804	592	TATA-binding protein-associated factor 2N OS=Homo sapiens GN=TAF15 PE=1 SV=1	34	25	34	18	25	26	27	28	31	29	29	23	6	6	162	167	329	0.0141358	0.905359	-0.0192672
P17987	556	T-complex protein 1 subunit alpha OS=Homo sapiens GN=TCP1 PE=1 SV=1	43	79	26	52	47	57	43	71	27	79	61	33	6	6	304	314	618	0.0192081	0.889772	-0.0162931
P78371	535	T-complex protein 1 subunit beta OS=Homo sapiens GN=CCT2 PE=1 SV=4	66	126	36	97	60	118	121	112	45	140	97	57	6	6	503	572	1075	1.94146	0.16351	0.12251
P50991	539	T-complex protein 1 subunit delta OS=Homo sapiens GN=CCT4 PE=1 SV=4	40	57	29	47	44	45	83	68	32	73	58	45	6	6	262	359	621	11.2914	0.000778665	0.390267
P48643	541	T-complex protein 1 subunit epsilon OS=Homo sapiens GN=CCT5 PE=1 SV=1; Additional IDs concatenated into MaxParsimony group: E7ENZ3, E9PCA1, B7ZAR1	40	72	24	50	36	48	54	54	28	64	41	37	6	6	270	278	548	0.0280734	0.866936	-0.0208667
Q99832	543	T-complex protein 1 subunit eta OS=Homo sapiens GN=CCT7 PE=1 SV=2	36	63	26	45	39	46	45	58	28	65	41	25	6	6	255	262	517	0.0348996	0.851806	-0.0239212
P49368	545	T-complex protein 1 subunit gamma OS=Homo sapiens GN=CCT3 PE=1 SV=4; Additional IDs concatenated into MaxParsimony group: B4DUR8	55	86	35	62	51	70	71	60	32	69	58	36	6	6	359	326	685	3.35276	0.0670925	-0.201659
P50990	548	T-complex protein 1 subunit theta OS=Homo sapiens GN=CCT8 PE=1 SV=4	57	79	30	63	52	72	67	64	40	82	56	30	6	6	353	339	692	1.22082	0.269199	-0.121118
P40227	531	T-complex protein 1 subunit zeta OS=Homo sapiens GN=CCT6A PE=1 SV=3	53	76	35	58	48	74	53	71	41	87	55	34	6	6	344	341	685	0.468224	0.493805	-0.0754722
Q92526	530	T-complex protein 1 subunit zeta-2 OS=Homo sapiens GN=CCT6B PE=1 SV=5	0	0	0	0	0	24	0	0	0	0	0	0	1	0	24	0	24	33.627	6.67605e-09	-4.3992
P24821	2201	Tenascin OS=Homo sapiens GN=TNC PE=1 SV=3; Additional IDs concatenated into MaxParsimony group: J3QSU6, E9PC84, F5H7V9	0	82	0	0	0	0	11	104	0	0	0	0	1	2	82	115	197	4.2023	0.0403693	0.419095
Q9NXF1	929	Testis-expressed sequence 10 protein OS=Homo sapiens GN=TEX10 PE=1 SV=2	0	0	0	0	0	0	0	0	0	0	6	0	0	1	0	6	6	7.43926	0.00638162	2.47331
P52888	689	Thimet oligopeptidase OS=Homo sapiens GN=THOP1 PE=1 SV=2; Additional IDs concatenated into MaxParsimony group: K7EKB6	0	0	0	0	0	0	0	5	0	0	0	0	0	1	0	5	5	6.10539	0.013477	2.25918
P51580	245	Thiopurine S-methyltransferase OS=Homo sapiens GN=TPMT PE=1 SV=1	0	0	0	0	0	0	0	0	4	0	6	0	0	2	0	10	10	12.7927	0.000347978	3.1072
O95881	172	Thioredoxin domain-containing protein 12 OS=Homo sapiens GN=TXNDC12 PE=1 SV=1	0	0	0	0	0	0	11	0	0	0	8	0	0	2	0	19	19	24.8677	6.14037e-07	3.95525
Q8NBS9	432	Thioredoxin domain-containing protein 5 OS=Homo sapiens GN=TXNDC5 PE=1 SV=2	0	0	0	0	0	0	40	56	0	0	39	0	0	3	0	135	135	180.704	3.40147e-41	6.70617
P10599	105	Thioredoxin OS=Homo sapiens GN=TXN PE=1 SV=3	14	19	19	18	9	25	13	15	9	27	11	7	6	6	104	82	186	3.64517	0.0562321	-0.401226
Q16881	649	Thioredoxin reductase 1, cytoplasmic OS=Homo sapiens GN=TXNRD1 PE=1 SV=3; Additional IDs concatenated into MaxParsimony group: A0A087WSY9, A0A087WSW9, A0A182DWI3, F8W809, E9PIR7, E2QRB9	0	22	14	26	5	14	43	0	7	83	9	25	5	5	81	167	248	26.7851	2.27387e-07	0.970204
P30048	256	Thioredoxin-dependent peroxide reductase, mitochondrial OS=Homo sapiens GN=PRDX3 PE=1 SV=3	21	21	21	16	22	21	21	13	15	15	24	20	6	6	122	108	230	1.56809	0.210485	-0.236842
O43396	289	Thioredoxin-like protein 1 OS=Homo sapiens GN=TXNL1 PE=1 SV=3; Additional IDs concatenated into MaxParsimony group: K7ER96	12	7	0	4	24	14	5	0	0	16	0	0	5	2	61	21	82	22.0193	2.69926e-06	-1.54729
Q9H3N1	280	Thioredoxin-related transmembrane protein 1 OS=Homo sapiens GN=TMX1 PE=1 SV=1; Additional IDs concatenated into MaxParsimony group: G3V448	9	4	7	9	3	4	8	0	9	0	18	8	6	4	36	43	79	0.351686	0.55316	0.185689
Q9H1E5	349	Thioredoxin-related transmembrane protein 4 OS=Homo sapiens GN=TMX4 PE=1 SV=1	0	0	0	0	0	0	0	0	0	0	7	0	0	1	0	7	7	8.77564	0.00305281	2.65973
Q16762	297	Thiosulfate sulfurtransferase OS=Homo sapiens GN=TST PE=1 SV=4	0	0	0	15	0	0	26	0	0	0	14	0	1	2	15	40	55	10.634	0.0011103	1.28131
Q8NFU3	115	Thiosulfate sulfurtransferase/rhodanese-like domain-containing protein 1 OS=Homo sapiens GN=TSTD1 PE=1 SV=3	10	8	9	7	0	9	6	5	0	0	11	0	5	3	43	22	65	7.79346	0.00524357	-0.991354
Q86V81	257	THO complex subunit 4 OS=Homo sapiens GN=ALYREF PE=1 SV=3; Additional IDs concatenated into MaxParsimony group: E9PB61	23	21	21	28	16	25	20	20	23	24	18	19	6	6	134	124	258	0.943622	0.331348	-0.173686
P26639	723	Threonine--tRNA ligase, cytoplasmic OS=Homo sapiens GN=TARS PE=1 SV=3	23	42	0	29	33	17	26	29	11	42	0	8	5	5	144	116	260	4.3566	0.0368658	-0.371922
P07996	1170	Thrombospondin-1 OS=Homo sapiens GN=THBS1 PE=1 SV=2	0	0	0	0	0	0	44	0	0	0	0	0	0	1	0	44	44	58.4423	2.09343e-14	5.11539
P19971	482	Thymidine phosphorylase OS=Homo sapiens GN=TYMP PE=1 SV=2; Additional IDs concatenated into MaxParsimony group: C9JGI3	4	44	14	16	5	47	47	0	10	21	16	13	6	5	130	107	237	3.34313	0.0674861	-0.340891
P23919	212	Thymidylate kinase OS=Homo sapiens GN=DTYMK PE=1 SV=4	0	0	0	10	0	0	0	0	15	11	7	0	1	3	10	33	43	11.8512	0.00057623	1.54353
P04818	313	Thymidylate synthase OS=Homo sapiens GN=TYMS PE=1 SV=3	0	15	0	0	0	0	0	0	0	0	0	0	1	0	15	0	15	20.7622	5.19994e-06	-3.76331
P62328	44	Thymosin beta-4 OS=Homo sapiens GN=TMSB4X PE=1 SV=2	0	0	12	18	23	0	0	16	19	0	16	20	3	4	53	71	124	1.89043	0.169154	0.350684
Q9Y2W1	955	Thyroid hormone receptor-associated protein 3 OS=Homo sapiens GN=THRAP3 PE=1 SV=2; Additional IDs concatenated into MaxParsimony group: E9PK91, E9PKI6, E9PQN2	26	38	25	29	30	33	20	18	19	22	23	18	6	6	181	120	301	15.2288	9.52382e-05	-0.651101
Q9UDY2	1190	Tight junction protein ZO-2 OS=Homo sapiens GN=TJP2 PE=1 SV=2; Additional IDs concatenated into MaxParsimony group: A0A1B0GTW1	59	0	0	0	0	8	0	0	0	0	13	0	2	1	67	13	80	42.0278	8.99849e-11	-2.32297
O75663	272	TIP41-like protein OS=Homo sapiens GN=TIPRL PE=1 SV=2	0	0	0	11	0	0	0	0	0	0	5	0	1	1	11	5	16	2.49662	0.114091	-1.03367
O14656	332	Torsin-1A OS=Homo sapiens GN=TOR1A PE=1 SV=1	0	0	0	0	0	0	0	0	0	0	4	0	0	1	0	4	4	4.7757	0.0288641	2.00763
P37837	337	Transaldolase OS=Homo sapiens GN=TALDO1 PE=1 SV=2; Additional IDs concatenated into MaxParsimony group: F2Z393	28	53	29	27	57	77	61	39	0	130	25	17	6	5	271	272	543	0.215389	0.642576	-0.0575511
P51532	1647	Transcription activator BRG1 OS=Homo sapiens GN=SMARCA4 PE=1 SV=2; Additional IDs concatenated into MaxParsimony group: Q9HBD4, A0A0A0MT49, F6VDE0	20	30	0	20	16	29	0	14	20	11	21	17	5	5	115	83	198	6.66645	0.00982447	-0.527469
Q9NPA8	101	Transcription and mRNA export factor ENY2 OS=Homo sapiens GN=ENY2 PE=1 SV=1	0	9	0	0	0	0	7	0	0	0	7	5	1	3	9	19	28	3.1731	0.0748604	0.919574
O00267	1087	Transcription elongation factor SPT5 OS=Homo sapiens GN=SUPT5H PE=1 SV=1	9	0	0	0	0	10	0	0	0	0	0	0	2	0	19	0	19	26.4789	2.66437e-07	-4.08081
O14776	1098	Transcription elongation regulator 1 OS=Homo sapiens GN=TCERG1 PE=1 SV=2	0	0	0	0	6	0	0	0	6	0	9	0	1	2	6	15	21	3.51946	0.0606521	1.10166
Q00059	246	Transcription factor A, mitochondrial OS=Homo sapiens GN=TFAM PE=1 SV=1	4	7	0	0	0	0	0	0	0	0	0	0	2	0	11	0	11	15.0489	0.000104762	-3.35562
Q92481	460	Transcription factor AP-2-beta OS=Homo sapiens GN=TFAP2B PE=1 SV=2	0	0	0	0	0	0	0	0	0	5	0	0	0	1	0	5	5	6.10539	0.013477	2.25918
Q13263	835	Transcription intermediary factor 1-beta OS=Homo sapiens GN=TRIM28 PE=1 SV=5	68	69	92	79	69	82	53	73	64	85	83	70	6	6	459	428	887	2.85591	0.091039	-0.163668
P02786	760	Transferrin receptor protein 1 OS=Homo sapiens GN=TFRC PE=1 SV=2; Additional IDs concatenated into MaxParsimony group: G3V0E5	61	22	0	0	6	6	0	0	0	13	6	7	4	3	95	26	121	44.7031	2.29292e-11	-1.88372
Q13595	282	Transformer-2 protein homolog alpha OS=Homo sapiens GN=TRA2A PE=1 SV=1	0	8	0	0	0	12	14	0	0	0	9	0	2	2	20	23	43	0.0981484	0.754063	0.127755
P62995	288	Transformer-2 protein homolog beta OS=Homo sapiens GN=TRA2B PE=1 SV=1	30	25	26	30	22	26	18	21	25	20	26	24	6	6	159	134	293	3.35849	0.0668593	-0.307655
P61586	193	Transforming protein RhoA OS=Homo sapiens GN=RHOA PE=1 SV=1	25	15	0	16	22	19	9	33	20	7	25	0	5	5	97	94	191	0.267478	0.605029	-0.107558
Q01995	201	Transgelin OS=Homo sapiens GN=TAGLN PE=1 SV=4	0	12	0	0	0	9	0	0	0	0	7	0	2	1	21	7	28	7.80883	0.00519916	-1.4942
P37802	199	Transgelin-2 OS=Homo sapiens GN=TAGLN2 PE=1 SV=3	124	138	88	179	41	128	96	121	115	104	99	56	6	6	698	591	1289	14.1895	0.000165294	-0.303159
Q9UI15	199	Transgelin-3 OS=Homo sapiens GN=TAGLN3 PE=1 SV=2	27	0	53	0	0	0	0	0	31	0	34	25	2	3	80	90	170	0.233288	0.629096	0.104715
P55072	806	Transitional endoplasmic reticulum ATPase OS=Homo sapiens GN=VCP PE=1 SV=4	158	272	115	95	147	172	149	126	189	175	168	139	6	6	959	946	1905	1.56165	0.211423	-0.0827573
P29401	623	Transketolase OS=Homo sapiens GN=TKT PE=1 SV=3; Additional IDs concatenated into MaxParsimony group: A0A0B4J1R6	74	73	24	77	64	66	110	60	0	182	39	44	6	5	378	435	813	1.90599	0.16741	0.139454
Q15631	228	Translin OS=Homo sapiens GN=TSN PE=1 SV=1; Additional IDs concatenated into MaxParsimony group: E9PGT1, H7C1D4	5	17	9	49	4	30	17	12	18	28	25	13	6	6	114	113	227	0.155098	0.69371	-0.0753851
Q99598	290	Translin-associated protein X OS=Homo sapiens GN=TSNAX PE=1 SV=1	0	0	0	10	0	0	0	0	0	0	0	0	1	0	10	0	10	13.6215	0.000223607	-3.23276
Q9UGP8	760	Translocation protein SEC63 homolog OS=Homo sapiens GN=SEC63 PE=1 SV=2	0	0	0	0	0	0	0	9	0	0	0	0	0	1	0	9	9	11.4528	0.000713877	2.9729
P43307	286	Translocon-associated protein subunit alpha OS=Homo sapiens GN=SSR1 PE=1 SV=3; Additional IDs concatenated into MaxParsimony group: C9IZQ1, E9PAL7, C9J5W0, C9J3L8	0	0	0	0	0	5	13	0	0	0	9	0	1	2	5	22	27	10.6316	0.00111174	1.83262
P51571	173	Translocon-associated protein subunit delta OS=Homo sapiens GN=SSR4 PE=1 SV=1; Additional IDs concatenated into MaxParsimony group: A6NLM8	11	12	0	16	9	10	21	5	5	6	15	0	5	5	58	52	110	0.637832	0.424497	-0.21686
Q99805	663	Transmembrane 9 superfamily member 2 OS=Homo sapiens GN=TM9SF2 PE=1 SV=1	3	5	0	0	6	0	0	0	0	0	4	0	3	1	14	4	18	6.15663	0.013092	-1.60126
P49755	219	Transmembrane emp24 domain-containing protein 10 OS=Homo sapiens GN=TMED10 PE=1 SV=2	16	11	0	15	14	15	23	14	0	16	19	19	5	5	71	91	162	1.67719	0.195298	0.289868
Q15363	201	Transmembrane emp24 domain-containing protein 2 OS=Homo sapiens GN=TMED2 PE=1 SV=1; Additional IDs concatenated into MaxParsimony group: F5GX39, E7EQ72	6	0	0	6	0	0	13	0	0	0	18	0	2	2	12	31	43	7.79593	0.00523641	1.22063
Q9Y3Q3	217	Transmembrane emp24 domain-containing protein 3 OS=Homo sapiens GN=TMED3 PE=1 SV=1	0	0	0	0	0	0	7	0	0	0	0	0	0	1	0	7	7	8.77564	0.00305281	2.65973
Q9BVK6	235	Transmembrane emp24 domain-containing protein 9 OS=Homo sapiens GN=TMED9 PE=1 SV=2	11	9	6	6	0	8	18	9	6	0	10	0	5	4	40	43	83	0.0171005	0.895958	0.0385119
Q9BVC6	243	Transmembrane protein 109 OS=Homo sapiens GN=TMEM109 PE=1 SV=1	9	6	0	0	0	7	0	6	7	0	0	0	3	2	22	13	35	2.71014	0.0997123	-0.769103
Q9HC07	324	Transmembrane protein 165 OS=Homo sapiens GN=TMEM165 PE=1 SV=1	0	0	0	3	0	0	0	0	0	0	0	0	1	0	3	0	3	3.67755	0.0551497	-1.82833
Q9UHN6	1383	Transmembrane protein 2 OS=Homo sapiens GN=TMEM2 PE=1 SV=1	0	0	0	0	0	0	21	0	0	0	0	0	0	1	0	21	21	27.5527	1.5287e-07	4.09115
Q9BTV4	400	Transmembrane protein 43 OS=Homo sapiens GN=TMEM43 PE=1 SV=1	9	0	0	0	0	0	0	0	0	0	3	0	1	1	9	3	12	3.27	0.0705576	-1.3329
Q92973	898	Transportin-1 OS=Homo sapiens GN=TNPO1 PE=1 SV=2	15	14	8	8	7	15	15	12	0	8	12	8	6	5	67	55	122	1.75539	0.1852	-0.341839
P53007	311	Tricarboxylate transport protein, mitochondrial OS=Homo sapiens GN=SLC25A1 PE=1 SV=2	0	0	0	0	0	5	0	0	0	0	0	0	1	0	5	0	5	6.50096	0.0107816	-2.38474
P40939	763	Trifunctional enzyme subunit alpha, mitochondrial OS=Homo sapiens GN=HADHA PE=1 SV=2	12	60	7	34	0	25	73	0	0	33	56	0	5	3	138	162	300	1.01861	0.312849	0.166728
P55084	474	Trifunctional enzyme subunit beta, mitochondrial OS=Homo sapiens GN=HADHB PE=1 SV=3	26	45	13	27	16	21	53	10	18	19	31	10	6	6	148	141	289	0.610264	0.434689	-0.132157
P22102	1010	Trifunctional purine biosynthetic protein adenosine-3 OS=Homo sapiens GN=GART PE=1 SV=1	8	20	0	18	0	29	25	9	23	15	29	0	4	5	75	101	176	2.79995	0.0942674	0.360641
Q3LXA3	575	Triokinase/FMN cyclase OS=Homo sapiens GN=TKFC PE=1 SV=2	0	0	0	18	0	6	19	0	0	0	0	0	2	1	24	19	43	0.811272	0.367745	-0.381174
P60174	286	Triosephosphate isomerase OS=Homo sapiens GN=TPI1 PE=1 SV=3	123	134	162	165	129	150	138	89	130	147	120	116	6	6	863	740	1603	15.6033	7.81197e-05	-0.285177
Q6ZMU5	477	Tripartite motif-containing protein 72 OS=Homo sapiens GN=TRIM72 PE=1 SV=2	0	0	0	0	0	0	0	0	0	0	25	0	0	1	0	25	25	32.9236	9.58513e-09	4.32968
O14773	563	Tripeptidyl-peptidase 1 OS=Homo sapiens GN=TPP1 PE=1 SV=2	6	4	9	0	6	10	30	10	0	0	19	0	5	3	35	59	94	5.16962	0.0229853	0.670328
P29144	1249	Tripeptidyl-peptidase 2 OS=Homo sapiens GN=TPP2 PE=1 SV=4; Additional IDs concatenated into MaxParsimony group: Q5VZU9	5	0	0	0	19	0	0	15	0	0	0	0	2	1	24	15	39	2.47431	0.11572	-0.698679
Q08J23	767	tRNA (cytosine(34)-C(5))-methyltransferase OS=Homo sapiens GN=NSUN2 PE=1 SV=2	0	9	0	19	50	7	17	14	16	16	9	0	4	5	85	72	157	1.71275	0.190628	-0.298568
Q9Y3I0	505	tRNA-splicing ligase RtcB homolog OS=Homo sapiens GN=RTCB PE=1 SV=1	11	15	21	31	20	18	39	29	0	36	23	13	6	5	116	140	256	1.32821	0.249124	0.205991
H7BYY1	248	Tropomyosin 1 (Alpha), isoform CRA_m OS=Homo sapiens GN=TPM1 PE=1 SV=1	57	69	36	67	31	53	55	80	33	64	63	43	6	6	313	338	651	0.180672	0.670797	0.0477202
A0A087WWU8	227	Tropomyosin alpha-3 chain OS=Homo sapiens GN=TPM3 PE=1 SV=1	79	116	59	91	78	69	98	102	0	84	88	57	6	5	492	429	921	7.49989	0.00617028	-0.2604
J3KN67	285	Tropomyosin alpha-3 chain OS=Homo sapiens GN=TPM3 PE=1 SV=1	60	91	47	78	66	56	78	89	47	70	67	53	6	6	398	404	802	0.163584	0.685878	-0.0413244
P67936	248	Tropomyosin alpha-4 chain OS=Homo sapiens GN=TPM4 PE=1 SV=3	62	108	44	67	40	60	73	86	39	85	63	66	6	6	381	412	793	0.238794	0.625078	0.0497992
Q5TCU3	284	Tropomyosin beta chain OS=Homo sapiens GN=TPM2 PE=1 SV=1	0	76	0	53	0	48	0	0	0	0	0	0	3	0	177	0	177	252.511	7.36094e-57	-7.21965
P07951	284	Tropomyosin beta chain OS=Homo sapiens GN=TPM2 PE=1 SV=1	0	0	0	55	0	48	0	0	0	0	0	0	2	0	103	0	103	146.629	9.45908e-34	-6.44536
P23381	471	Tryptophan--tRNA ligase, cytoplasmic OS=Homo sapiens GN=WARS PE=1 SV=2	39	17	28	0	17	26	13	7	0	24	15	32	5	5	127	91	218	7.6278	0.00574754	-0.538351
Q71U36	451	Tubulin alpha-1A chain OS=Homo sapiens GN=TUBA1A PE=1 SV=1	503	424	440	407	396	475	344	473	461	498	522	528	6	6	2645	2826	5471	0.710388	0.399315	0.0330321
Q9BQE3	449	Tubulin alpha-1C chain OS=Homo sapiens GN=TUBA1C PE=1 SV=1; Additional IDs concatenated into MaxParsimony group: P68363, F5H5D3, Q9NY65	503	395	390	381	379	460	346	462	421	462	496	487	6	6	2508	2674	5182	0.553634	0.456837	0.0299486
Q13748	450	Tubulin alpha-3C/D chain OS=Homo sapiens GN=TUBA3C PE=1 SV=3	0	0	0	0	271	0	0	0	0	0	0	0	1	0	271	0	271	387.045	3.641e-86	-7.83123
Q6PEY2	450	Tubulin alpha-3E chain OS=Homo sapiens GN=TUBA3E PE=1 SV=2	0	266	0	0	0	0	0	0	0	0	347	0	1	1	266	347	613	7.50294	0.00615985	0.319545
P68366	448	Tubulin alpha-4A chain OS=Homo sapiens GN=TUBA4A PE=1 SV=1	373	0	298	0	293	353	320	389	0	0	409	373	4	4	1317	1491	2808	4.57127	0.0325124	0.11674
P07437	444	Tubulin beta chain OS=Homo sapiens GN=TUBB PE=1 SV=2	602	460	521	489	497	499	405	516	485	546	560	618	6	6	3068	3130	6198	0.866731	0.351862	-0.0343497
Q13885	445	Tubulin beta-2A chain OS=Homo sapiens GN=TUBB2A PE=1 SV=1	563	0	0	0	0	0	343	0	0	0	526	533	1	3	563	1402	1965	335.599	5.79809e-75	1.25618
Q9BVA1	445	Tubulin beta-2B chain OS=Homo sapiens GN=TUBB2B PE=1 SV=1; Additional IDs concatenated into MaxParsimony group: Q5JP53, K7ESM5, Q9H4B7	571	398	476	438	423	458	341	418	471	466	532	539	6	6	2764	2767	5531	2.51667	0.112648	-0.061896
Q13509	450	Tubulin beta-3 chain OS=Homo sapiens GN=TUBB3 PE=1 SV=2	363	283	366	311	0	357	271	339	306	339	324	388	5	6	1680	1967	3647	11.9312	0.000552003	0.165804
P04350	444	Tubulin beta-4A chain OS=Homo sapiens GN=TUBB4A PE=1 SV=2	0	302	360	305	0	0	0	0	0	0	0	401	3	1	967	401	1368	267.252	4.50548e-60	-1.3335
P68371	445	Tubulin beta-4B chain OS=Homo sapiens GN=TUBB4B PE=1 SV=1	546	390	454	403	431	425	352	493	425	464	498	514	6	6	2649	2746	5395	0.0777168	0.780416	-0.0110369
Q9BUF5	446	Tubulin beta-6 chain OS=Homo sapiens GN=TUBB6 PE=1 SV=1	214	156	203	166	166	175	141	181	187	173	201	215	6	6	1080	1098	2178	0.398082	0.528081	-0.0391286
P23258	451	Tubulin gamma-1 chain OS=Homo sapiens GN=TUBG1 PE=1 SV=2; Additional IDs concatenated into MaxParsimony group: Q9NRH3, K7EIS0, K7EKE5	0	4	6	0	0	5	0	20	0	3	0	0	3	2	15	23	38	1.34909	0.245438	0.514808
Q99426	244	Tubulin-folding cofactor B OS=Homo sapiens GN=TBCB PE=1 SV=2	26	16	23	9	63	16	12	23	28	17	15	26	6	6	153	121	274	5.26121	0.0218059	-0.398433
Q15814	346	Tubulin-specific chaperone C OS=Homo sapiens GN=TBCC PE=1 SV=2	0	0	0	0	0	0	0	6	0	0	0	0	0	1	0	6	6	7.43926	0.00638162	2.47331
Q14166	644	Tubulin--tyrosine ligase-like protein 12 OS=Homo sapiens GN=TTLL12 PE=1 SV=2	0	0	0	0	0	0	0	0	0	18	0	0	0	1	0	18	18	23.5253	1.23283e-06	3.88218
Q15628	312	Tumor necrosis factor receptor type 1-associated DEATH domain protein OS=Homo sapiens GN=TRADD PE=1 SV=2	0	0	0	0	0	0	4	0	0	0	0	0	0	1	0	4	4	4.7757	0.0288641	2.00763
P55327	224	Tumor protein D52 OS=Homo sapiens GN=TPD52 PE=1 SV=2; Additional IDs concatenated into MaxParsimony group: H0YC42	20	14	11	6	19	14	16	18	10	12	25	11	6	6	84	92	176	0.0987064	0.753388	0.0666496
A0A087WYR3	222	Tumor protein D54 OS=Homo sapiens GN=TPD52L2 PE=1 SV=1; Additional IDs concatenated into MaxParsimony group: O43399	7	8	6	6	7	14	14	10	10	12	0	4	6	5	48	50	98	0.000176714	0.989394	-0.00535079
Q12792	350	Twinfilin-1 OS=Homo sapiens GN=TWF1 PE=1 SV=3; Additional IDs concatenated into MaxParsimony group: D6RG15, H0Y858	0	0	0	14	0	7	0	0	0	0	0	0	2	0	21	0	21	29.3379	6.07953e-08	-4.21671
P18031	435	Tyrosine-protein phosphatase non-receptor type 1 OS=Homo sapiens GN=PTPN1 PE=1 SV=1; Additional IDs concatenated into MaxParsimony group: B4DSN5	25	0	0	0	0	16	0	0	0	0	0	0	2	0	41	0	41	57.9381	2.70501e-14	-5.14197
Q06124	597	Tyrosine-protein phosphatase non-receptor type 11 OS=Homo sapiens GN=PTPN11 PE=1 SV=2	0	3	0	0	0	0	0	0	5	0	11	0	1	2	3	16	19	8.97277	0.00274033	1.95836
P54577	528	Tyrosine--tRNA ligase, cytoplasmic OS=Homo sapiens GN=YARS PE=1 SV=4	28	12	0	0	0	0	0	19	0	0	0	0	2	1	40	19	59	8.51154	0.00352902	-1.08938
P08621	437	U1 small nuclear ribonucleoprotein 70 kDa OS=Homo sapiens GN=SNRNP70 PE=1 SV=2	30	23	29	28	26	25	18	12	18	16	17	21	6	6	161	102	263	16.0188	6.27167e-05	-0.715227
P09012	282	U1 small nuclear ribonucleoprotein A OS=Homo sapiens GN=SNRPA PE=1 SV=3	0	14	0	14	0	0	0	0	0	0	0	0	2	0	28	0	28	39.3465	3.54892e-10	-4.61138
P09661	255	U2 small nuclear ribonucleoprotein A' OS=Homo sapiens GN=SNRPA1 PE=1 SV=2; Additional IDs concatenated into MaxParsimony group: H0YMA0, H0YKK0	7	0	0	14	9	17	9	0	0	13	0	0	4	2	47	22	69	10.3145	0.00131989	-1.11623
P08579	225	U2 small nuclear ribonucleoprotein B'' OS=Homo sapiens GN=SNRPB2 PE=1 SV=1	0	0	0	0	0	12	0	0	0	0	0	0	1	0	12	0	12	16.4767	4.9251e-05	-3.46884
Q8WWY3	499	U4/U6 small nuclear ribonucleoprotein Prp31 OS=Homo sapiens GN=PRPF31 PE=1 SV=2; Additional IDs concatenated into MaxParsimony group: E7EVX8, E7EN72, E7ESX0, E7EU94	0	6	7	0	0	0	0	0	0	0	0	0	2	0	13	0	13	17.9049	2.32218e-05	-3.57382
O43172	522	U4/U6 small nuclear ribonucleoprotein Prp4 OS=Homo sapiens GN=PRPF4 PE=1 SV=2	0	0	0	0	0	0	0	0	2	0	0	0	0	1	0	2	2	2.14894	0.142668	1.31574
O43290	800	U4/U6.U5 tri-snRNP-associated protein 1 OS=Homo sapiens GN=SART1 PE=1 SV=1	0	0	0	4	0	8	7	0	0	0	0	0	2	1	12	7	19	1.51807	0.217913	-0.746336
O75643	2136	U5 small nuclear ribonucleoprotein 200 kDa helicase OS=Homo sapiens GN=SNRNP200 PE=1 SV=2	55	80	37	93	81	79	76	80	55	53	67	0	6	5	425	331	756	16.18	5.75986e-05	-0.422845
Q96DI7	357	U5 small nuclear ribonucleoprotein 40 kDa protein OS=Homo sapiens GN=SNRNP40 PE=1 SV=1	9	7	8	12	0	9	0	6	0	10	0	0	5	2	45	16	61	15.5251	8.14166e-05	-1.48581
P62310	102	U6 snRNA-associated Sm-like protein LSm3 OS=Homo sapiens GN=LSM3 PE=1 SV=2	15	6	0	10	10	10	0	0	0	0	5	0	5	1	51	5	56	45.5593	1.48088e-11	-3.12655
O95777	96	U6 snRNA-associated Sm-like protein LSm8 OS=Homo sapiens GN=LSM8 PE=1 SV=3; Additional IDs concatenated into MaxParsimony group: C9JNV3, C9JIZ0, F2Z2Y6	7	5	4	4	4	6	0	3	0	0	0	0	6	1	30	3	33	26.433	2.72835e-07	-2.94126
Q9UMX0	589	Ubiquilin-1 OS=Homo sapiens GN=UBQLN1 PE=1 SV=2	0	0	0	0	0	8	0	0	0	9	22	0	1	2	8	31	39	13.3335	0.000260708	1.73912
Q9UHD9	624	Ubiquilin-2 OS=Homo sapiens GN=UBQLN2 PE=1 SV=2	5	7	0	7	7	8	0	0	0	14	18	0	5	2	34	32	66	0.177563	0.673476	-0.147067
P54578	494	Ubiquitin carboxyl-terminal hydrolase 14 OS=Homo sapiens GN=USP14 PE=1 SV=3; Additional IDs concatenated into MaxParsimony group: A6NJA2	24	56	0	7	38	31	32	7	26	16	39	11	5	6	156	131	287	3.4002	0.0651884	-0.31275
P45974	858	Ubiquitin carboxyl-terminal hydrolase 5 OS=Homo sapiens GN=USP5 PE=1 SV=2	19	26	28	69	29	39	30	9	16	39	19	25	6	6	210	138	348	18.2888	1.89818e-05	-0.66451
Q93009	1102	Ubiquitin carboxyl-terminal hydrolase 7 OS=Homo sapiens GN=USP7 PE=1 SV=2; Additional IDs concatenated into MaxParsimony group: H3BND8	0	0	0	0	0	6	0	0	0	0	29	0	1	1	6	29	35	15.2489	9.42295e-05	1.99823
P09936	223	Ubiquitin carboxyl-terminal hydrolase isozyme L1 OS=Homo sapiens GN=UCHL1 PE=1 SV=2	0	45	79	30	51	22	0	0	33	90	33	95	5	4	227	251	478	0.387396	0.533672	0.0815394
P15374	230	Ubiquitin carboxyl-terminal hydrolase isozyme L3 OS=Homo sapiens GN=UCHL3 PE=1 SV=1; Additional IDs concatenated into MaxParsimony group: A0A087WTB8, Q5TBK7	11	0	0	5	0	0	0	7	0	9	9	0	2	3	16	25	41	1.60017	0.205879	0.542989
Q96FW1	271	Ubiquitin thioesterase OTUB1 OS=Homo sapiens GN=OTUB1 PE=1 SV=2; Additional IDs concatenated into MaxParsimony group: J3KR44, F5GYN4, F5GYJ8	26	31	0	30	28	28	27	28	0	14	16	20	5	5	143	105	248	7.60495	0.00582084	-0.504136
O14933	153	Ubiquitin/ISG15-conjugating enzyme E2 L6 OS=Homo sapiens GN=UBE2L6 PE=1 SV=4	0	7	0	0	0	10	0	0	0	7	0	0	2	1	17	7	24	4.64635	0.0311197	-1.20827
P62979	156	Ubiquitin-40S ribosomal protein S27a OS=Homo sapiens GN=RPS27A PE=1 SV=2; Additional IDs concatenated into MaxParsimony group: P0CG48, Q96C32, Q5PY61, P0CG47, J3QKN0, F5GXK7, F5H747, F5H388, B4DV12, F5H265, F5H2Z3, F5GYU3, F5H6Q2, J3QTR3, J3QS39	196	223	190	210	145	215	164	171	170	222	258	252	6	6	1179	1237	2416	0.0123227	0.91161	0.00646327
P62987	128	Ubiquitin-60S ribosomal protein L40 OS=Homo sapiens GN=UBA52 PE=1 SV=2	197	224	190	212	145	215	167	170	175	222	259	253	6	6	1183	1246	2429	0.0427143	0.836264	0.0120574
Q14157	1087	Ubiquitin-associated protein 2-like OS=Homo sapiens GN=UBAP2L PE=1 SV=2; Additional IDs concatenated into MaxParsimony group: F8W726	11	16	0	9	11	9	0	0	0	0	12	0	5	1	56	12	68	32.6032	1.13029e-08	-2.17432
P68036	154	Ubiquitin-conjugating enzyme E2 L3 OS=Homo sapiens GN=UBE2L3 PE=1 SV=1	11	11	8	21	11	11	51	20	14	16	9	9	6	6	73	119	192	9.19748	0.00242348	0.633036
P61088	152	Ubiquitin-conjugating enzyme E2 N OS=Homo sapiens GN=UBE2N PE=1 SV=1	18	27	22	29	20	31	21	26	20	32	26	26	6	6	147	151	298	0.0206688	0.885685	-0.0243825
Q15819	145	Ubiquitin-conjugating enzyme E2 variant 2 OS=Homo sapiens GN=UBE2V2 PE=1 SV=4; Additional IDs concatenated into MaxParsimony group: Q13404	0	21	21	0	25	25	0	0	21	25	0	24	4	3	92	70	162	4.0198	0.0449691	-0.451139
P61960	85	Ubiquitin-fold modifier 1 OS=Homo sapiens GN=UFM1 PE=1 SV=1	0	0	0	0	0	0	8	0	0	0	0	0	0	1	0	8	8	10.1136	0.00147176	2.82479
Q9Y3C8	167	Ubiquitin-fold modifier-conjugating enzyme 1 OS=Homo sapiens GN=UFC1 PE=1 SV=3	0	0	0	9	0	0	0	0	0	0	0	0	1	0	9	0	9	12.1948	0.00047923	-3.09846
P22314	1058	Ubiquitin-like modifier-activating enzyme 1 OS=Homo sapiens GN=UBA1 PE=1 SV=3	132	106	121	134	94	81	134	115	73	204	108	147	6	6	668	781	1449	4.60162	0.0319417	0.162776
A0AVT1	1052	Ubiquitin-like modifier-activating enzyme 6 OS=Homo sapiens GN=UBA6 PE=1 SV=1	0	0	0	0	0	0	0	0	0	0	14	0	0	1	0	14	14	18.157	2.03416e-05	3.54611
P05161	165	Ubiquitin-like protein ISG15 OS=Homo sapiens GN=ISG15 PE=1 SV=5; Additional IDs concatenated into MaxParsimony group: A0A096LPJ4, A0A096LNZ9	32	16	10	6	0	18	13	0	0	3	0	4	5	3	82	20	102	42.9824	5.52343e-11	-2.03314
Q9NT62	314	Ubiquitin-like-conjugating enzyme ATG3 OS=Homo sapiens GN=ATG3 PE=1 SV=1	0	0	0	4	0	0	0	0	0	0	0	0	1	0	4	0	4	5.08512	0.024132	-2.13319
Q04323	297	UBX domain-containing protein 1 OS=Homo sapiens GN=UBXN1 PE=1 SV=2; Additional IDs concatenated into MaxParsimony group: E9PRQ7, E9PJ81, A0A087WTZ5	11	6	0	0	0	12	6	0	0	0	0	0	3	1	29	6	35	17.2226	3.32466e-05	-2.1238
O60701	494	UDP-glucose 6-dehydrogenase OS=Homo sapiens GN=UGDH PE=1 SV=1	9	18	0	17	0	8	155	65	0	9	8	0	4	4	52	237	289	120.176	5.7876e-28	2.09987
Q9NYU2	1555	UDP-glucose:glycoprotein glucosyltransferase 1 OS=Homo sapiens GN=UGGT1 PE=1 SV=3	6	0	0	0	0	0	40	0	0	0	35	0	1	2	6	75	81	66.1496	4.17954e-16	3.33229
Q6NUS8	523	UDP-glucuronosyltransferase 3A1 OS=Homo sapiens GN=UGT3A1 PE=2 SV=1; Additional IDs concatenated into MaxParsimony group: B7Z8Q8	0	0	0	0	16	0	0	0	0	0	0	0	1	0	16	0	16	22.1911	2.4681e-06	-3.84947
Q3SY77	523	UDP-glucuronosyltransferase 3A2 OS=Homo sapiens GN=UGT3A2 PE=2 SV=1	0	0	0	0	15	0	0	0	0	0	0	0	1	0	15	0	15	20.7622	5.19994e-06	-3.76331
Q16222	522	UDP-N-acetylhexosamine pyrophosphorylase OS=Homo sapiens GN=UAP1 PE=1 SV=3	0	3	0	8	0	0	0	7	0	0	0	0	2	1	11	7	18	1.04979	0.305555	-0.633119
Q3KQV9	507	UDP-N-acetylhexosamine pyrophosphorylase-like protein 1 OS=Homo sapiens GN=UAP1L1 PE=1 SV=2	0	0	0	0	0	0	0	6	0	0	0	0	0	1	0	6	6	7.43926	0.00638162	2.47331
P30085	196	UMP-CMP kinase OS=Homo sapiens GN=CMPK1 PE=1 SV=3; Additional IDs concatenated into MaxParsimony group: Q5T0D2	19	0	0	0	16	0	19	0	0	0	0	0	2	1	35	19	54	5.48424	0.0191887	-0.902936
F8W031	263	Uncharacterized protein (Fragment) OS=Homo sapiens PE=1 SV=1	25	21	0	16	0	16	18	0	0	20	30	0	4	3	78	68	146	1.18601	0.276137	-0.257451
H3BN98	237	Uncharacterized protein (Fragment) OS=Homo sapiens PE=4 SV=2	22	0	0	20	15	0	0	20	0	0	12	0	3	2	57	32	89	8.2032	0.00418166	-0.871837
Q9BRJ6	194	Uncharacterized protein C7orf50 OS=Homo sapiens GN=C7orf50 PE=1 SV=1; Additional IDs concatenated into MaxParsimony group: C9JQV0, H7C2R9, H7C0T1	1	0	0	4	4	0	4	0	0	0	0	0	3	1	9	4	13	2.11589	0.145777	-1.02804
A0A0B4J269	797	Uncharacterized protein OS=Homo sapiens PE=1 SV=1	363	282	366	310	332	356	270	339	306	337	324	388	6	6	2009	1964	3973	4.38262	0.0363072	-0.096202
O00159	1063	Unconventional myosin-Ic OS=Homo sapiens GN=MYO1C PE=1 SV=4; Additional IDs concatenated into MaxParsimony group: F5H6E2	0	0	0	0	0	0	0	0	0	0	20	0	0	1	0	20	20	26.2102	3.06208e-07	4.0248
O94832	1006	Unconventional myosin-Id OS=Homo sapiens GN=MYO1D PE=1 SV=2; Additional IDs concatenated into MaxParsimony group: J3QRN6, K7EIG7	0	0	0	0	0	0	0	0	0	0	6	0	0	1	0	6	6	7.43926	0.00638162	2.47331
A0A0A0MRM8	1253	Unconventional myosin-VI OS=Homo sapiens GN=MYO6 PE=1 SV=1; Additional IDs concatenated into MaxParsimony group: E7EW20, Q9UM54, A0A0D9SGC1	18	22	0	22	28	4	0	0	0	0	19	17	5	2	94	36	130	29.2921	6.2248e-08	-1.41761
Q9HB07	376	UPF0160 protein MYG1, mitochondrial OS=Homo sapiens GN=C12orf10 PE=1 SV=2; Additional IDs concatenated into MaxParsimony group: F8VR84, F8VQQ3	8	12	15	10	9	15	17	5	0	19	6	9	6	5	69	56	125	1.97191	0.160245	-0.358091
Q9Y224	244	UPF0568 protein C14orf166 OS=Homo sapiens GN=C14orf166 PE=1 SV=1	0	11	14	28	18	17	24	18	0	27	17	0	5	4	88	86	174	0.191896	0.661343	-0.0955086
P11172	480	Uridine 5'-monophosphate synthase OS=Homo sapiens GN=UMPS PE=1 SV=1	0	0	0	12	0	0	0	0	0	0	0	0	1	0	12	0	12	16.4767	4.9251e-05	-3.46884
Q16851	508	UTP--glucose-1-phosphate uridylyltransferase OS=Homo sapiens GN=UGP2 PE=1 SV=5; Additional IDs concatenated into MaxParsimony group: E7EUC7, A0A087WYS1	17	0	0	0	0	8	0	0	0	0	0	0	2	0	25	0	25	35.0568	3.20229e-09	-4.45524
P54727	409	UV excision repair protein RAD23 homolog B OS=Homo sapiens GN=RAD23B PE=1 SV=1	32	28	23	21	20	24	0	27	27	31	46	18	6	5	148	149	297	0.100327	0.751438	-0.0531757
Q96QK1	796	Vacuolar protein sorting-associated protein 35 OS=Homo sapiens GN=VPS35 PE=1 SV=2	15	12	11	16	0	0	0	15	0	12	20	10	4	4	54	57	111	0.00307489	0.955779	0.0135086
O75351	444	Vacuolar protein sorting-associated protein 4B OS=Homo sapiens GN=VPS4B PE=1 SV=2	0	0	0	0	17	16	0	0	19	0	11	0	2	2	33	30	63	0.300925	0.583303	-0.195051
Q9BRG1	176	Vacuolar protein-sorting-associated protein 25 OS=Homo sapiens GN=VPS25 PE=1 SV=1; Additional IDs concatenated into MaxParsimony group: K7EKV4, K7ENE3	0	0	0	0	0	0	9	0	0	0	0	0	0	1	0	9	9	11.4528	0.000713877	2.9729
Q86VN1	386	Vacuolar protein-sorting-associated protein 36 OS=Homo sapiens GN=VPS36 PE=1 SV=1	0	0	0	0	0	0	8	0	0	0	0	0	0	1	0	8	8	10.1136	0.00147176	2.82479
Q86WA6	291	Valacyclovir hydrolase OS=Homo sapiens GN=BPHL PE=1 SV=1	0	0	0	0	0	0	8	0	0	0	6	0	0	2	0	14	14	18.157	2.03416e-05	3.54611
P26640	1264	Valine--tRNA ligase OS=Homo sapiens GN=VARS PE=1 SV=4; Additional IDs concatenated into MaxParsimony group: A0A140T936	40	10	6	43	0	33	158	29	19	26	56	0	5	5	132	288	420	52.7453	3.79733e-13	1.05625
P50552	380	Vasodilator-stimulated phosphoprotein OS=Homo sapiens GN=VASP PE=1 SV=3; Additional IDs concatenated into MaxParsimony group: K7EQD0	0	0	0	11	0	8	18	4	6	3	9	0	2	5	19	40	59	6.69907	0.00964632	0.963807
P49748	655	Very long-chain specific acyl-CoA dehydrogenase, mitochondrial OS=Homo sapiens GN=ACADVL PE=1 SV=1; Additional IDs concatenated into MaxParsimony group: G3V1M7	5	10	0	8	0	2	30	0	10	0	47	0	4	3	25	87	112	33.5453	6.96219e-09	1.68684
Q9P035	362	Very-long-chain (3R)-3-hydroxyacyl-CoA dehydratase 3 OS=Homo sapiens GN=HACD3 PE=1 SV=2; Additional IDs concatenated into MaxParsimony group: H3BS72, H3BPZ1	9	18	7	21	0	15	12	17	5	21	34	18	5	6	70	107	177	6.25006	0.0124189	0.540817
Q53GQ0	312	Very-long-chain 3-oxoacyl-CoA reductase OS=Homo sapiens GN=HSD17B12 PE=1 SV=2	0	0	0	0	0	0	0	0	0	0	6	0	0	1	0	6	6	7.43926	0.00638162	2.47331
Q9BV40	100	Vesicle-associated membrane protein 8 OS=Homo sapiens GN=VAMP8 PE=1 SV=1	0	0	0	0	0	0	0	5	0	0	0	0	0	1	0	5	5	6.10539	0.013477	2.25918
Q9P0L0	249	Vesicle-associated membrane protein-associated protein A OS=Homo sapiens GN=VAPA PE=1 SV=3; Additional IDs concatenated into MaxParsimony group: E5RK64	19	11	9	5	9	7	11	18	6	0	30	11	6	5	60	76	136	1.2506	0.263439	0.272122
O95292	243	Vesicle-associated membrane protein-associated protein B/C OS=Homo sapiens GN=VAPB PE=1 SV=3	0	9	5	14	10	3	10	15	8	13	10	11	5	6	41	67	108	5.21785	0.0223562	0.629235
O75396	215	Vesicle-trafficking protein SEC22b OS=Homo sapiens GN=SEC22B PE=1 SV=4	24	27	10	16	18	14	14	21	16	11	37	17	6	6	109	116	225	0.0196774	0.888442	0.0260431
Q12907	356	Vesicular integral-membrane protein VIP36 OS=Homo sapiens GN=LMAN2 PE=1 SV=1	12	0	0	0	0	0	21	7	0	0	9	0	1	3	12	37	49	12.1877	0.000481046	1.46683
Q00341	1268	Vigilin OS=Homo sapiens GN=HDLBP PE=1 SV=2; Additional IDs concatenated into MaxParsimony group: A0A024R4E5	14	0	0	26	0	0	38	29	0	0	17	0	2	3	40	84	124	14.049	0.000178108	0.984765
P09327	827	Villin-1 OS=Homo sapiens GN=VIL1 PE=1 SV=4	96	0	0	0	0	0	62	0	0	0	71	0	1	2	96	133	229	4.49502	0.0339937	0.402558
P08670	466	Vimentin OS=Homo sapiens GN=VIM PE=1 SV=4	62	213	151	81	27	190	122	373	104	111	94	136	6	6	724	940	1664	19.5649	9.72377e-06	0.314358
P18206	1134	Vinculin OS=Homo sapiens GN=VCL PE=1 SV=4	0	47	0	7	0	13	13	11	0	0	25	35	3	4	67	84	151	1.24594	0.264329	0.258171
P62760	191	Visinin-like protein 1 OS=Homo sapiens GN=VSNL1 PE=1 SV=2	0	0	0	0	0	0	0	0	0	10	0	0	0	1	0	10	10	12.7927	0.000347978	3.1072
P04004	478	Vitronectin OS=Homo sapiens GN=VTN PE=1 SV=1	0	0	0	0	0	0	0	14	29	0	0	0	0	2	0	43	43	57.099	4.14408e-14	5.08314
P21796	283	Voltage-dependent anion-selective channel protein 1 OS=Homo sapiens GN=VDAC1 PE=1 SV=2; Additional IDs concatenated into MaxParsimony group: C9JI87	0	11	6	4	11	7	16	0	0	10	16	0	5	3	39	42	81	0.01882	0.890884	0.0409402
P45880	294	Voltage-dependent anion-selective channel protein 2 OS=Homo sapiens GN=VDAC2 PE=1 SV=2; Additional IDs concatenated into MaxParsimony group: A0A0A0MR02	13	13	13	0	0	13	11	0	0	0	13	0	4	2	52	24	76	11.7417	0.000611158	-1.13945
Q8N398	1253	von Willebrand factor A domain-containing protein 5B2 OS=Homo sapiens GN=VWA5B2 PE=2 SV=2	0	0	0	0	0	0	0	0	0	0	30	0	0	1	0	30	30	39.6382	3.05638e-10	4.58125
P38606	617	V-type proton ATPase catalytic subunit A OS=Homo sapiens GN=ATP6V1A PE=1 SV=2	26	17	38	48	20	15	37	23	21	16	41	22	6	6	164	160	324	0.37647	0.539499	-0.098193
P21281	511	V-type proton ATPase subunit B, brain isoform OS=Homo sapiens GN=ATP6V1B2 PE=1 SV=3; Additional IDs concatenated into MaxParsimony group: H0YC04	0	0	18	15	0	5	22	17	5	0	29	0	3	4	38	73	111	9.71445	0.00182825	0.857107
P36543	226	V-type proton ATPase subunit E 1 OS=Homo sapiens GN=ATP6V1E1 PE=1 SV=1; Additional IDs concatenated into MaxParsimony group: C9J8H1	7	0	6	4	0	0	9	5	5	0	9	8	3	5	17	36	53	6.10657	0.013468	0.966668
O75348	118	V-type proton ATPase subunit G 1 OS=Homo sapiens GN=ATP6V1G1 PE=1 SV=3	0	0	7	0	0	0	9	0	0	0	0	0	1	1	7	9	16	0.166013	0.683679	0.250389
O75083	606	WD repeat-containing protein 1 OS=Homo sapiens GN=WDR1 PE=1 SV=4	65	62	0	61	70	46	0	0	7	36	54	54	5	4	304	151	455	59.3255	1.33636e-14	-1.06726
Q2TAY7	513	WD40 repeat-containing protein SMU1 OS=Homo sapiens GN=SMU1 PE=1 SV=2	0	0	0	0	0	8	0	0	0	0	0	0	1	0	8	0	8	10.7689	0.00103219	-2.95035
Q9Y2W2	641	WW domain-binding protein 11 OS=Homo sapiens GN=WBP11 PE=1 SV=1	0	6	0	0	0	0	5	0	0	0	0	0	1	1	6	5	11	0.133679	0.714647	-0.27691
P12955	493	Xaa-Pro dipeptidase OS=Homo sapiens GN=PEPD PE=1 SV=3	8	0	0	0	0	0	0	0	0	17	0	0	1	1	8	17	25	2.87666	0.0898723	0.917641
P13010	732	X-ray repair cross-complementing protein 5 OS=Homo sapiens GN=XRCC5 PE=1 SV=3	84	68	73	134	79	87	126	114	50	89	113	83	6	6	525	575	1100	0.619527	0.431223	0.0683184
P12956	609	X-ray repair cross-complementing protein 6 OS=Homo sapiens GN=XRCC6 PE=1 SV=2	117	115	115	184	114	130	229	174	90	169	176	129	6	6	775	967	1742	13.7182	0.000212386	0.256969
P16989	372	Y-box-binding protein 3 OS=Homo sapiens GN=YBX3 PE=1 SV=4	0	13	0	13	0	0	11	0	0	14	0	0	2	2	26	25	51	0.0864257	0.768771	-0.116729
P49750	1951	YLP motif-containing protein 1 OS=Homo sapiens GN=YLPM1 PE=1 SV=3; Additional IDs concatenated into MaxParsimony group: F8VU51, H0YIQ2	0	0	0	5	0	8	0	0	0	0	0	10	2	1	13	10	23	0.522511	0.469772	-0.403835
Q7Z2W4	902	Zinc finger CCCH-type antiviral protein 1 OS=Homo sapiens GN=ZC3HAV1 PE=1 SV=3; Additional IDs concatenated into MaxParsimony group: C9J6P4	0	10	0	0	0	0	5	0	0	0	13	0	1	2	10	18	28	1.94831	0.16277	0.712198
O15231	689	Zinc finger protein 185 OS=Homo sapiens GN=ZNF185 PE=1 SV=3	0	0	3	0	0	0	0	0	0	0	0	0	1	0	3	0	3	3.67755	0.0551497	-1.82833
