# Supplementary material for: Identification of key modules and hub genes for small-cell lung carcinoma and large-cell neuroendocrine lung carcinoma by weighted gene co-expression network analysis of clinical tissue-proteomes
Source: PLoS One. 2019 Jun 5;14(6):e0217105. doi: 10.1371/journal.pone.0217105 (PMC6550379; doi:10.1371/journal.pone.0217105)
Supplement: S2 File — (XLSX) [file pone.0217105.s007.xlsx]

## Sheet: SCLC_LCNEC_Charact. Proteins
Proteins expressed characteristically in SCLC and LCNEC.
	Accession No.	Gene Name	Protein Name, Description	Spectral Counts [12]		Fold Change in log2	G-statistics			Function, Pathway
				SpC_SCLC	SpC_LCNEC	RSC [12]	G-valuea	p-value
A. p53/RB1/E2F1 pathway-related
	Q7Z6Z7	HUWE1	E3 ubiquitin-protein ligase HUWE1	142	64	-1.19774	33.7069	6.40718e-09		Ubiquitinates the p53/TP53 tumor suppressor.
	P23919	DTYMK	Thymidylate kinase	10	33	1.54353	11.8512	0.00057623		Interact with thymidylate synthetase (TYMS) and catalyzes the conversion of dTMP to dTDP.
	P29590	PML	Protein PML	47	28	-0.784989	5.69135	0.0170487		SUMOylation of DNA damage response and repair proteins/Regulation of TP53 Activity through Acetylation
	O14933	UBE2L6	Ubiquitin/ISG15-conjugating enzyme E2 L6	17	7	-1.20827	4.64635	0.0311197		E6/E6-AP-induced ubiquitination of p53/TP53
	Q9UQ80	PA2G4	Proliferation-associated protein 2G4	197	220	0.0956584	0.465602	0.495017		ERBB3-regulated signal transduction pathway/Inhibits transcription of some E2F1-regulated promoters.
B. Apoptosis
	Q9NYF8	BCLAF1	Bcl-2-associated transcription factor 1	54	20	-1.44149	17.6216	2.69505e-05		Death-promoting transcriptional repressor
	Q07812	BAX	Apoptosis regulator BAX	72	56	-0.418439	2.75201	0.0971321		Accelerates programmed cell death by binding to, and antagonizing the apoptosis repressor BCL2.
C. DNA damage response/repair
	Q16531	DDB1	DNA damage-binding protein 1	208	204	-0.0906983	0.407754	0.523112		DNA repair/binds to DDB2 to form the UV-DDB complex
	P12004	PCNA	Proliferating cell nuclear antigen	142	152	0.0345944	0.0441684	0.833541		ATR/Chk1 dependent checkpoint
	A5YKK6	CNOT1	CCR4-NOT transcription complex subunit 1	8	0	-2.95035	10.7689	0.00103219		CCR4-NOT transcription complex/DNA damage response, signal transduction by p53 class mediator resulting in cell cycle arrest
	Q99459	CDC5L	Cell division cycle 5-like protein	50	19	-1.4026	15.7084	7.38945e-05		PRP19-CDC5L complex/cell differentiation/cellular response to fibroblast growth factor stimulus /cellular response to DNA repair/mitotic cell cycle
	Q9UMS4	PRPF19	Pre-mRNA-processing factor 19	126	88	-0.574765	8.52214	0.00350851		As part of the PRP19-CDC5L complex, plays a role in the DNA damage response/DDR
	P61088	UBE2N	Ubiquitin-conjugating enzyme E2 N	147	151	-0.0243825	0.0206688	0.885685		Survival of cells after DNA damage
	Q15819	UBE2V2	Ubiquitin-conjugating enzyme E2 variant 2	92	70	-0.451139	4.0198	0.0449691		Survival of cells after DNA damage
	Q14676	MDC1	Mediator of DNA damage checkpoint protein 1	28	50	0.746454	5.33632	0.0208855		Double-strand break repair via nonhomologous end joining/intra-S DNA damage checkpoint
	P09874	PARP1	Poly [ADP-ribose] polymerase 1	510	415	-0.36002	14.3644	0.000150621		PARP1-dependent PARP9-DTX3L-mediated ubiquitination promotes the rapid and specific recruitment of 53BP1/TP53BP1, UIMC1/RAP80, and BRCA1 to DNA damage sites
	Q8IXQ6	PARP9	Poly [ADP-ribose] polymerase 9	4	0	-2.13319	5.08512	0.024132
	Q8TDB6	DTX3L	E3 ubiquitin-protein ligase DTX3L	4	0	-2.13319	5.08512	0.024132
	P78527	PRKDC	DNA-dependent protein kinase catalytic subunit (DNA-PKcs)	1712	1689	-0.0828387	2.7847	0.0951685		A molecular sensor for DNA damage
	NuRD/Mi-2 complex
	Q14839	CHD4	Chromodomain-helicase-DNA-binding protein 4	143	38	-1.94121	69.3801	8.12049e-17		Chromatin remodeling pathways
	Q09028	RBBP4	Histone-binding protein RBBP4 (/CAF-1p48)/Retinoblastoma-binding protein 4	295	147	-1.06247	57.1611	4.01542e-14		Chromatin remodeling pathways
	Q16576	RBBP7	Histone-binding protein RBBP7	234	115	-1.08047	46.7097	8.23224e-12		Chromatin remodeling pathways
	O94776	MTA2	Metastasis-associated protein MTA2	34	11	-1.58776	13.2063	0.000279011		Chromatin remodeling pathways
	Q13547	HDAC1	Histone deacetylase 1	17	58	1.63637	21.7986	3.02826e-06		Chromatin remodeling pathways
	Q92769	HDAC2	Histone deacetylase 2	110	143	0.312146	2.99599	0.083471		Chromatin remodeling pathways
	Q13263	TRIM28	Transcription intermediary factor 1-beta	459	428	-0.163668	2.85591	0.091039		Mediates gene silencing by recruiting CHD3/corepressor for ERBB4. Inhibits E2F1 activity by stimulating E2F1-HDAC1 complex formation and inhibiting E2F1 acetylation.
	SWI/SNF complex-related
	P51532	SMARCA4	Transcription activator BRG1	115	83	-0.527469	6.66645	0.00982447		Chromatin remodeling pathways
	P51531	SMARCA2	Probable global transcription activator SNF2L2 (BRM)	25	18	-0.510283	1.4528	0.228079		Chromatin remodeling pathways
	Q92922	SMARCC1	SWI/SNF complex subunit SMARCC1	74	60	-0.359857	2.13061	0.144383		Chromatin remodeling pathways
	Q8TAQ2	SMARCC2	SWI/SNF complex subunit SMARCC2	63	45	-0.537138	PTBP1	0.0502976		Chromatin remodeling pathways
	O60264	SMARCA5	SWI/SNF-related matrix-associated actin-dependent regulator of chromatin subfamily A member 5	125	80	-0.698906	11.9898	0.000534935		Chromatin remodeling pathways
	Q14527	HLTF	Helicase-like transcription factor (SMARCA3)	5	0	-2.38474	6.50096	0.0107816		Chromatin remodeling pathways
	P11387	TOP1	DNA topoisomerase 1	20	0	-4.15036	27.9083	1.27201e-07		Chromatin remodeling pathways
	P11388	TOP2A	DNA topoisomerase 2-alpha	68	95	0.412329	3.38603	0.065751		Apoptotic chromosome condensation/cellular response to DNA damage stimulus
	Q02880	TOP2B	DNA topoisomerase 2-beta	91	41	-1.18968	21.5825	3.38934e-06		Axonogenesis/DNA topological change
	Polycomb group (PcG) multiprotein PRC1-like complex
	Q06587	RING1	E3 ubiquitin-protein ligase RING1	0	4	2.00763	4.7757	0.0288641		Chromatin remodeling and modification of histones, rendering chromatin heritably changed in its expressibility.
	DNA mismatch repair (DMR)
	P43246	MSH2	DNA mismatch repair protein Msh2	119	87	-0.509357	6.46799	0.0109835		DNA mismatch repair
	P52701	MSH6	DNA mismatch repair protein Msh6	63	52	-0.333771	1.58037	0.208707		DNA mismatch repair
	AMPK pathway
	Q13131	PRKAA1	5'-AMP-activated protein kinase catalytic subunit alpha-1	15	9	-0.727632	1.75204	0.185621		AMPK pathways
	P17612	PRKACA	cAMP-dependent protein kinase catalytic subunit alpha	11	0	-3.35562	15.0489	0.000104762		AMPK pathways
	P10644	PRKAR1A	cAMP-dependent protein kinase type I-alpha regulatory subunit	75	102	0.374687	3.03614	0.0814295		AMPK pathways
	P13861	PRKAR2A	cAMP-dependent protein kinase type II-alpha regulatory subunit	20	13	-0.639324	1.7894	0.180999		AMPK pathways
	Other DNA repair-related
	P16104	H2AFX	Histone H2AX	1219	1189	-0.0991664	2.83203	0.0924015		Repair of DNA double strand breaks (DSBs)
	O14929	HAT1	Histone acetyltransferase type B catalytic subunit	20	36	0.747084	3.93133	0.0473944		DNA repair in response to free radical damage
	P54727	RAD23B	UV excision repair protein RAD23 homolog B	148	149	-0.0531757	0.100327	0.751438		DNA repair
	P13010	XRCC5	X-ray repair cross-complementing protein 5	525	575	0.0683184	0.619527	0.431223		DNA repair
	P12956	XRCC6	X-ray repair cross-complementing protein 6	775	967	0.256969	13.7182	0.000212386		DNA repair
	Q9BUH6	C9orf142	Protein PAXX / XRCC4-like small protein	10	6	-0.696675	1.1562	0.282254		Involved in non-homologous end joining (NHEJ), a major pathway to repair double-strand breaks in DNA.
	O60216	RAD21	Double-strand-break repair protein rad21 homolog	25	43	0.690677	4.0417	0.0443892		DNA repair
D. Cell cycle-related
	P06493	CDK1	Cyclin-dependent kinase 1	30	10	-1.53683	11.2148	0.000811481		Important in cell cycle, DNA damge repair/ G2-M transition, and regulates G1 progress and G1-S transition. Binds to the CDK inhibitors CDKN1A/p21 and CDKN1B/p27.
	P42773	CDKN2C	Cyclin-dependent kinase 4 inhibitor C	8	0	-2.95035	10.7689	0.00103219		Interacts strongly with CDK6, weakly with CDK4. Inhibits cell growth and proliferation with a correlated dependence on endogenous RB1.
	P11802	CDK4	Cyclin-dependent kinase 4	23	22	-0.123544	0.0860902	0.769208		Inhibit members of the retinoblastoma (RB) protein family including RB1 and regulate the cell-cycle during G1/S transition.
	P15170	GSPT1	Eukaryotic peptide chain release factor GTP-binding subunit ERF3A / G1 to S phase transition protein 1 homolog	2	30	3.20272	27.7629	1.37131e-07		G1/S transition of mitotic cell cycle
	O43684	BUB3	Mitotic checkpoint protein BUB3	74	41	-0.895723	11.0489	0.000887411		cell division / meiotic cell cycle
	Q14204	DYNC1H1	Cytoplasmic dynein 1 heavy chain 1	810	1029	0.283031	17.542	2.81035e-05		cell division/G2/M transition of mitotic cell cycle
	Q13409	DYNC1I2	Cytoplasmic dynein 1 intermediate chain 2	41	41	-0.0627886	0.0385854	0.844272		cell division/G2/M transition of mitotic cell cycle
	O43237	DYNC1LI2	Cytoplasmic dynein 1 light intermediate chain 2	7	10	0.384696	0.397997	0.528125		ER to Golgi vesicle-mediated transport/ G2/M transition of mitotic cell cycle
	P63167	DYNLL1	Dynein light chain 1, cytoplasmic	96	74	-0.432933	3.88274	0.0487848		Apoptotic process/ER to Golgi vesicle-mediated transport/ G2/M transition of mitotic cell cycle
	Q96FJ2	DYNLL2	Dynein light chain 2, cytoplasmic	67	44	-0.655836	5.82887	0.0157653		ER to Golgi vesicle-mediated transport
	Q13561	DCTN2	Dynactin subunit 2	42	90	1.01461	15.7792	7.11823e-05		G2/M transition of mitotic cell cycle
	P60953	CDC42	Cell division control protein 42 homolog	53	74	0.409395	2.62507	0.105188		Regulates the bipolar attachment of spindle microtubules to kinetochores before chromosome congression in metaphase.
	P49736	MCM2	DNA replication licensing factor MCM2	365	381	-0.00109188	7.00611e-05	0.993322		DNA replication initiation and elongation
	P25205	MCM3	DNA replication licensing factor MCM3	304	379	0.254525	5.31536	0.0211382		DNA replication initiation and elongation
	P33991	MCM4	DNA replication licensing factor MCM4	332	324	-0.0979623	0.756611	0.384391		DNA replication initiation and elongation
	P33992	MCM5	DNA replication licensing factor MCM5	245	328	0.356687	8.72689	0.00313551		DNA replication initiation and elongation
	Q14566	MCM6	DNA replication licensing factor MCM6	404	354	-0.253139	5.84006	0.0156653		DNA replication initiation and elongation
	P33993	MCM7	DNA replication licensing factor MCM7	430	457	0.0248765	0.0670382	0.795699		DNA replication initiation and elongation
E. Other SCLC/LCNEC marker candidates
	P29373	CRABP2	Cellular retinoic acid-binding protein 2	68	0	-5.85499	96.5584	8.66501e-23		Regulation of retinoic acid receptor signaling pathway
	Q92542	NCSTN	Nicastrin	26	0	-4.50919	36.4866	1.53716e-09		The gamma-secretase complex plays a role in Notch and Wnt signaling cascades.
	P19525	EIF2AK2	Interferon-induced, double-stranded RNA-activated protein kinase	37	6	-2.46237	25.9262	3.54726e-07		Activation of MAPKK activity/Involved in the regulation of signal transduction, apoptosis, cell proliferation and differentiation.
	P02786	TFRC	Transferrin receptor protein 1	95	26	-1.88372	44.7031	2.29292e-11		Cellular iron ion homeostasis/ cellular response to drug/cellular response to leukemia inhibitory factor/iron ion import
	Q14247	CTTN	Src substrate cortactin / Amplaxin / Oncogene EMS1	114	33	-1.81385	50.6568	1.10013e-12		Plays a role in the invasiveness of cancer cells, and the formation of metastases.
	P46821	MAP1B	Microtubule-associated protein 1B	225	78	-1.5771	80.8705	2.41008e-19		Microtubule dynamics in neurons/efficient ER-to-Golgi transport
	P18754	RCC1	Regulator of chromosome condensation	95	37	-1.39446	28.86	7.78023e-08		Cell division / chromosome segregation/G1/S transition of mitotic cell cycle/miitotic spindle organization
	P55265	ADAR	Double-stranded RNA-specific adenosine deaminase	183	77	-1.29892	49.1659	2.35199e-12		DNA binding/Higher in the most aggressive tumors
	Q9NQG5	RPRD1B	Regulation of nuclear pre-mRNA domain-containing protein 1B / Cell cycle-related and expression-elevated protein in tumor	116	61	-0.976559	19.8047	8.57736e-06		Transcriptional regulator which enhances expression of CCND1.
	Q9Y266	NUDC	Nuclear migration protein nudC	101	55	-0.925238	15.7976	7.04933e-05		Plays a role in neurogenesis and neuronal migration/cell division/cell proliferation.
	Q9P258	RCC2	Protein RCC2	386	247	-0.705129	37.1385	1.10032e-09		Cell division
	Q14980	NUMA1	Nuclear mitotic apparatus protein 1	748	491	-0.670471	65.6017	5.51921e-16		Cell division/Plays a role in the formation and maintenance of the spindle poles and the alignement and the segregation of chromosomes during mitotic cell division.
	P16949	STMN1	Stathmin / Leukemia-associated phosphoprotein p18/ Metablastin/ Oncoprotein 18	632	552	-0.258231	9.46949	0.00208917		Axonogenesis/brain development/hepatocyte growth factor receptor signaling pathway/mitotic cytokinesis
	Q9HC35	EML4	Echinoderm microtubule-associated protein-like 4	30	83	1.36833	23.5092	1.24318e-06		Modify the assembly dynamics of microtubules. Interact with ALK, EGFR, KRAS, PIK3CA, PIK3CB, PIK3CD, PIK3CG, HRAS, and KIRREL3.
	P00568	AK1	Adenylate kinase isoenzyme 1	20	62	1.511	20.6565	5.49498e-06		Cellular energy homeostasis
	P46109	CRKL	Crk-like protein	11	36	1.54182	12.8082	0.000345104		A key downstream effector of ALK/the initiation of the activity of the inactive enzyme MAP kinase kinase (MAPKK)/Interact with SOS1, CBL, ERBB3, VGFR1, PGFRA, ERBB2, EGFR, ABL1, etc.
	Q9Y2J2	EPB41L3	Band 4.1-like protein 3 / Differentially expressed in adenocarcinoma of the lung protein 1/DAL-1	17	60	1.6843	23.4655	1.27176e-06		Tumor suppressor that inhibits cell proliferation and promotes apoptosis
	P11413	G6PD	Glucose-6-phosphate 1-dehydrogenase	65	256	1.89546	113.268	1.88488e-26		The rate-limiting enzyme of the pentose phosphate pathway (PPP)
	Q02750	MAP2K1	Dual specificity mitogen-activated protein kinase kinase 1	0	5	2.25918	6.10539	0.013477		MEK1
	P28482	MAPK1	Mitogen-activated protein kinase 1	7	42	2.32765	25.9743	3.45996e-07		MAP kinase signal transduction pathway/Activation of MAPK activity/ apoptotic process				Mitogen-activated protein kinase 1; Serine/threonine kinase which acts as an essential component of the MAP kinase signal transduction pathway. MAPK1/ERK2 and MAPK3/ERK1 are the 2 MAPKs which play an important role in the MAPK/ERK cascade. They participate also in a signaling cascade initiated by activated KIT and KITLG/SCF. Depending on the cellular context, the MAPK/ERK cascade mediates diverse…
	O76038	SCGN	Secretagogin	37	278	2.80659	198.184	5.2021e-45		NE marker
	P19367	HK1	Hexokinase-1	18	150	2.91196	112.523	2.74487e-26		Canonical glycolysis
	O75569	PRKRA	Interferon-inducible double-stranded RNA-dependent protein kinase activator A	0	13	3.44826	16.8155	4.11965e-05		Activates EIF2AK2/PKR in the absence of double-stranded RNA (dsRNA), leading to phosphorylation of EIF2S1/EFI2-alpha and inhibition of translation and induction of apoptosis.
	P10645	CHGA	Chromogranin-A	16	202	3.49685	179.498	6.23687e-41		NE marker
	O95834	EML2	Echinoderm microtubule-associated protein-like 2	0	33	4.71351	43.6674	3.89206e-11		Inhibits microtubule nucleation and growth.
	Q9NR46	SH3GLB2	Endophilin-B2	0	42	5.05016	55.7558	8.20556e-14		Cadherin binding
	P12532	CKMT1A	Creatine kinase U-type, mitochondrial	0	108	6.38739	144.425	2.86933e-33		Energy transduction
	Q96CX2	KCTD12	BTB/POZ domain-containing protein KCTD12	0	147	6.82801	196.829	1.0274e-44		Potassium channel tetramerization domain containing 12 /Facilitating CDC25B/CDK1/Aurora A-dependent G2/M transition.
